# Supplementary material for: Assessing the utility of whole-genome amplified serum DNA for array-based high throughput genotyping
Source: BMC Genet. 2009 Dec 18;10:85. doi: 10.1186/1471-2156-10-85 (PMC2803178; doi:10.1186/1471-2156-10-85)
Supplement: Additional file 3 — Raw concordance analysis of technical replicate samples. [file 1471-2156-10-85-S3.XLS]

## Sheet: Sheet1
Sample ID	Total Genotype Calls*	%Concordance	%Discordance
42294	322093	96.27	3.73
42303	335823	97.28	2.72
42306	291940	92.22	7.78
42320	325041	96.68	3.32
42348	329361	94.76	5.24
42388	299117	93.74	6.26
42391	380374	98.62	1.38
42409	397663	99.63	0.37
42437	292086	91.63	8.37
42440	396630	99.74	0.26
42450	300272	94.12	5.88
42466	321385	92.46	7.54
42475	336903	96.5	3.5
42480	262677	81.56	18.44
42517	380540	98.55	1.45
42563	332738	97.62	2.38
42625	294682	91.99	8.01
42667	301780	94.15	5.85
42713	298453	92.59	7.41
42716	358613	96.33	3.67
42732	370621	98.65	1.35
42768	394531	99.64	0.36
42779	364483	98.59	1.41
42789	372988	97.2	2.8
42809	303381	94.08	5.92
42852	310059	95.2	4.8
42928	320816	96.2	3.8
55121	303539	94.27	5.73
55208	277028	89.92	10.08
55265	281244	91.78	8.22
55323	345902	98.42	1.58
55331	338413	97.52	2.48
55891	311402	91.12	8.88
55953	258705	77.3	22.7
69835	386330	99.42	0.58
69908	377898	99.61	0.39
70491	329520	97.09	2.91
70707	394776	99.53	0.47
70723	399331	99.64	0.36
INF001	366614	98.71	1.29
INF002	372879	98.73	1.27
INF003	363280	97.89	2.11
INF004	430150	99.95	0.05
INF005	428038	99.93	0.07
MEAN	340002	95.61	4.39
*Number of markers with calls between sample replicates
