# Supplementary material for: Assessing the utility of whole-genome amplified serum DNA for array-based high throughput genotyping
Source: BMC Genet. 2009 Dec 18;10:85. doi: 10.1186/1471-2156-10-85 (PMC2803178; doi:10.1186/1471-2156-10-85)
Supplement: Additional file 4 — Raw global discordance analysis between technical replicates. [file 1471-2156-10-85-S4.XLS]

## Sheet: Sheet1
WGA Serum Replicate Sample ID	Total Discordant Markers*	%Heterozygote Dropout	%Allele Switch
42294	12014.1	87.23	12.77
42303	9134.39	93.24	6.76
42306	22712.9	80.39	19.61
42320	10791.4	88.44	11.56
42348	17258.5	88.61	11.39
42388	18724.7	79.97	20.03
42391	5249.16	88.99	11.01
42409	1471.35	90.75	9.25
42437	24447.6	77.57	22.43
42440	1031.24	92.6	7.4
42450	17656	82.09	17.91
42466	24232.4	84.41	15.59
42745	11791.6	89.75	10.25
42480	48437.6	68.83	31.17
42517	5517.83	89.16	10.84
42563	7919.16	89.59	10.41
42625	23604	77.33	22.67
42667	17654.1	82.37	17.63
42713	22115.4	81.37	18.63
42716	13161.1	94.35	5.65
42732	5003.38	88.92	11.08
42768	1420.31	89.68	10.32
42779	5139.21	91.65	8.35
42789	10443.7	87.25	12.75
42809	17960.2	82.23	17.77
42852	14882.8	84.84	15.16
42928	12191	86.42	13.58
55121	17392.8	83.24	16.76
55208	27924.4	75.67	24.33
55265	23118.3	77.32	22.68
55323	5465.25	89.8	10.2
55331	8392.64	88.98	11.02
55891	27652.5	84.04	15.96
55953	58726	68.92	31.08
69835	2240.71	91.29	8.71
69908	1473.8	92.64	7.36
70491	9589.03	88.58	11.42
70707	1855.45	86.7	13.3
70723	1437.59	87.26	12.74
INF001	4729.32	90.91	9.09
INF002	4735.56	91.79	8.21
INF003	7665.21	90.22	9.78
INF004	215.075	87.96	12.04
INF005	299.627	88.38	11.62
MEAN	13292.7	85.95	14.05
*Number of markers with discordant calls between technical replicates
