# Supplementary material for: Assessing the utility of whole-genome amplified serum DNA for array-based high throughput genotyping
Source: BMC Genet. 2009 Dec 18;10:85. doi: 10.1186/1471-2156-10-85 (PMC2803178; doi:10.1186/1471-2156-10-85)
Supplement: Additional file 7 — CRLMM serum WGA DNA genotype confidence. [file 1471-2156-10-85-S7.BZ2 › Additional_File_9.txt]

Probeset_ID	g1a.CEL	g1b.CEL	g2a.CEL	g2b.CEL	g3a.CEL	g3b.CEL	g4a.CEL	g4b.CEL	g5a.CEL	g5b.CEL
SNP_A-1780270	0.9998	0.9995	0.9988	0.9998	0.9993	0.999	0.9995	0.9995	0.9995	0.9995
SNP_A-1780271	0.9998	0.9999	0.9997	0.9998	0.9998	0.9998	0.9999	0.9995	0.9999	0.9995
SNP_A-1780272	0.9998	0.9999	0.9997	0.9998	0.9998	0.9998	0.9999	0.9999	0.9999	0.9999
SNP_A-1780274	0.9998	0.9999	0.9988	0.9998	0.9998	0.999	0.9995	0.9999	0.9995	0.9999
SNP_A-1780277	0.9998	0.9999	0.9997	0.9998	0.9998	0.9998	0.9995	0.9995	0.9995	0.9995
SNP_A-1780278	0.9994	0.9999	0.9997	0.9998	0.9998	0.9998	0.9999	0.9999	0.9999	0.9999
SNP_A-1780283	0.9767	0.9995	0.9883	0.9998	0.9989	0.9998	0.9995	0.9999	0.9995	0.9999
SNP_A-1780285	0.9998	0.9999	0.9997	0.9998	0.9998	0.9998	0.9999	0.9999	0.9999	0.9999
SNP_A-1780286	0.9998	0.9999	0.9997	0.9998	0.9998	0.9998	0.9999	0.9999	0.9999	0.9999
SNP_A-1780287	0.9998	0.9999	0.9997	0.9998	0.9998	0.9998	0.9999	0.9999	0.9999	0.9999
SNP_A-1780289	0.9998	0.9999	0.9997	0.9998	0.9998	0.9998	0.9999	0.9999	0.9999	0.9999
SNP_A-1780290	0.9989	0.9995	0.9997	0.9991	0.9993	0.9998	0.9999	0.9999	0.9999	0.9999
SNP_A-1780292	0.9998	0.9999	0.9997	0.9998	0.9998	0.9998	0.9999	0.9999	0.9999	0.9999
SNP_A-1780293	0.9998	0.9999	0.9988	0.9998	0.9998	0.9998	0.9999	0.9999	0.9999	0.9999
SNP_A-1780294	0.9998	0.9995	0.9988	0.9998	0.9993	0.999	0.9999	0.9999	0.9999	0.9999
SNP_A-1780295	0.9998	0.9999	0.9997	0.9998	0.9998	0.9998	0.9999	0.9999	0.9999	0.9999
SNP_A-1780299	0.9998	0.9995	0.9997	0.9998	0.9993	0.9998	0.9999	0.9999	0.9999	0.9999
SNP_A-1780300	0.9998	0.9999	0.9997	0.9998	0.9998	0.9998	0.9999	0.9999	0.9999	0.9999
SNP_A-1780301	0.9998	0.9999	0.9997	0.9998	0.9998	0.9998	0.9999	0.9999	0.9999	0.9999
SNP_A-1780302	0.9998	0.9999	0.9997	0.9998	0.9998	0.9998	0.9995	0.9999	0.9995	0.9999
SNP_A-1780303	0.9998	0.9999	0.9997	0.9998	0.9998	0.9998	0.9999	0.9999	0.9999	0.9999
SNP_A-1780304	0.9998	0.9999	0.9988	0.9998	0.9998	0.999	0.9995	0.9999	0.9995	0.9999
SNP_A-1780305	0.9998	0.9999	0.9988	0.9998	0.9998	0.999	0.9995	0.9999	0.9995	0.9999
SNP_A-1780310	0.9998	0.9999	0.9997	0.9998	0.9998	0.9998	0.9999	0.9999	0.9999	0.9999
SNP_A-1780311	0.9889	0.9995	0.7079	0.9991	0.9998	0.9994	0.9999	0.9999	0.9999	0.9999
SNP_A-1780312	0.9998	0.9999	0.9988	0.9998	0.9998	0.999	0.9995	0.9999	0.9995	0.9999
SNP_A-1780313	0.9989	0.9999	0.9988	0.9991	0.9998	0.999	0.9999	0.9999	0.9999	0.9999
SNP_A-1780315	0.9998	0.9999	0.9997	0.9998	0.9998	0.9998	0.9999	0.9999	0.9999	0.9999
SNP_A-1780316	0.9998	0.9937	0.9997	0.9988	0.9998	0.9998	0.9999	0.9995	0.9999	0.9995
SNP_A-1780317	0.9998	0.9999	0.9988	0.9998	0.9998	0.9998	0.9999	0.9999	0.9999	0.9999
SNP_A-1780318	0.9998	0.9999	0.9997	0.9998	0.9993	0.9998	0.9999	0.9999	0.9999	0.9999
SNP_A-1780319	0.9998	0.9999	0.9997	0.9998	0.9998	0.9998	0.9999	0.9999	0.9999	0.9999
SNP_A-1780320	0.9989	0.9999	0.9988	0.9991	0.9998	0.999	0.9995	0.9999	0.9995	0.9999
SNP_A-1780321	0.9989	0.9999	0.9988	0.9991	0.9998	0.999	0.9999	0.9999	0.9999	0.9999
SNP_A-1780324	0.9998	0.9999	0.9997	0.9998	0.9998	0.9998	0.9999	0.9999	0.9999	0.9999
SNP_A-1780325	0.9998	0.9995	0.9988	0.9998	0.9993	0.999	0.9995	0.9995	0.9995	0.9995
SNP_A-1780326	0.9989	0.9999	0.9988	0.9991	0.9998	0.999	0.9999	0.9995	0.9999	0.9995
SNP_A-1780328	0.9998	0.9995	0.9997	0.9998	0.9993	0.9998	0.9995	0.9999	0.9995	0.9999
SNP_A-1780329	0.9998	0.9999	0.9988	0.9998	0.9998	0.999	0.9999	0.9999	0.9999	0.9999
SNP_A-1780330	0.9998	0.9999	0.9997	0.9998	0.9998	0.9998	0.9995	0.9999	0.9995	0.9999
SNP_A-1780331	0.9998	0.9999	0.9988	0.9998	0.9998	0.999	0.9995	0.9999	0.9995	0.9999
SNP_A-1780333	0.9998	0.9999	0.9997	0.9998	0.9998	0.9998	0.9999	0.9999	0.9999	0.9999
SNP_A-1780334	0.9998	0.9999	0.9997	0.9998	0.9998	0.9998	0.9999	0.9999	0.9999	0.9999
SNP_A-1780335	0.9998	0.9995	0.9997	0.9998	0.9993	0.9998	0.9999	0.9999	0.9999	0.9999
SNP_A-1780336	0.9998	0.9999	0.9997	0.9998	0.9998	0.9998	0.9999	0.9999	0.9999	0.9999
SNP_A-1780338	0.9998	0.9995	0.9997	0.9998	0.9993	0.9998	0.9999	0.9995	0.9999	0.9995
SNP_A-1780339	0.9989	0.9999	0.9988	0.9239	0.9998	0.9625	0.9999	0.9999	0.9999	0.9998
SNP_A-1780340	0.9998	0.9999	0.9997	0.9891	0.9346	0.9998	0.9999	0.9999	0.9999	0.9999
SNP_A-1780341	0.9998	0.9995	0.9997	0.9998	0.9993	0.9998	0.9999	0.9999	0.9999	0.9999
SNP_A-1780342	0.9989	0.9999	0.9997	0.9991	0.9998	0.9998	0.9999	0.9999	0.9999	0.9999
SNP_A-1780344	0.9998	0.9999	0.9997	0.9998	0.9998	0.9998	0.9999	0.9999	0.9999	0.9999
SNP_A-1780345	0.9998	0.9995	0.9988	0.9998	0.9993	0.999	0.9999	0.9999	0.9999	0.9999
SNP_A-1780346	0.9998	0.9999	0.9997	0.9998	0.9998	0.9998	0.9999	0.9999	0.9999	0.9999
SNP_A-1780347	0.9998	0.9999	0.9997	0.9991	0.9998	0.9998	0.9995	0.9999	0.9995	0.9999
SNP_A-1780348	0.9998	0.9999	0.9997	0.9998	0.9998	0.9998	0.9999	0.9999	0.9999	0.9999
SNP_A-1780349	0.9998	0.9999	0.9997	0.9998	0.9998	0.9998	0.9999	0.9999	0.9999	0.9999
SNP_A-1780350	0.9989	0.9999	0.9997	0.9991	0.9998	0.9998	0.9995	0.9999	0.9995	0.9999
SNP_A-1780351	0.9998	0.9995	0.9997	0.9998	0.9993	0.9998	0.9999	0.9999	0.9999	0.9999
SNP_A-1780352	0.9998	0.9999	0.9997	0.9998	0.9998	0.9998	0.9995	0.9995	0.9995	0.9995
SNP_A-1780357	0.9998	0.9999	0.9997	0.9998	0.9993	0.9998	0.9999	0.9999	0.9999	0.9999
SNP_A-1780358	0.9998	0.9999	0.9997	0.9991	0.9998	0.9998	0.9999	0.9999	0.9999	0.9999
SNP_A-1780360	0.9989	0.9995	0.9988	0.9991	0.9993	0.999	0.9995	0.9995	0.9995	0.9995
SNP_A-1780361	0.9998	0.9995	0.9997	0.9998	0.9993	0.9998	0.9999	0.9999	0.9999	0.9999
SNP_A-1780362	0.9998	0.9999	0.9997	0.9998	0.9998	0.9998	0.9999	0.9999	0.9999	0.9999
SNP_A-1780363	0.9998	0.9999	0.9997	0.9998	0.9998	0.9998	0.9999	0.9999	0.9999	0.9999
SNP_A-1780364	0.9989	0.9999	0.9988	0.9991	0.9998	0.999	0.9999	0.9999	0.9999	0.9999
SNP_A-1780365	0.9998	0.9999	0.9997	0.9998	0.9998	0.9998	0.9999	0.9999	0.9999	0.9999
SNP_A-1780366	0.9998	0.9999	0.9997	0.9998	0.9998	0.9998	0.9999	0.9999	0.9999	0.9999
SNP_A-1780367	0.9998	0.9995	0.9988	0.9998	0.9993	0.999	0.9995	0.9995	0.9995	0.9995
SNP_A-1780368	0.9989	0.9995	0.996	0.9991	0.9993	0.5809	0.9995	0.9995	0.9995	0.9995
SNP_A-1780370	0.9998	0.9999	0.9997	0.9998	0.9998	0.9998	0.9995	0.9999	0.9995	0.9999
SNP_A-1780371	0.9998	0.9999	0.9997	0.9998	0.9997	0.9998	0.9999	0.9999	0.9999	0.9998
SNP_A-1780372	0.9998	0.9999	0.9997	0.9998	0.9998	0.9998	0.9999	0.9999	0.9999	0.9999
SNP_A-1780373	0.9998	0.9999	0.9988	0.9998	0.9998	0.999	0.9995	0.9995	0.9995	0.9995
SNP_A-1780374	0.9989	0.9999	0.9997	0.9991	0.9998	0.9998	0.9999	0.9995	0.9999	0.9995
SNP_A-1780375	0.9989	0.9999	0.9988	0.9991	0.9998	0.999	0.9999	0.9995	0.9999	0.9995
SNP_A-1780376	0.9998	0.9999	0.9997	0.9998	0.9998	0.9998	0.9999	0.9999	0.9999	0.9999
SNP_A-1780377	0.9989	0.9999	0.9997	0.9991	0.9998	0.9998	0.9999	0.9999	0.9999	0.9999
SNP_A-1780378	0.9998	0.9999	0.9988	0.9998	0.9998	0.999	0.9999	0.9999	0.9999	0.9999
SNP_A-1780379	0.9998	0.9999	0.9997	0.9998	0.9998	0.9998	0.9995	0.9999	0.9995	0.9999
SNP_A-1780380	0.9998	0.9995	0.9997	0.9998	0.9993	0.9998	0.9999	0.9999	0.9999	0.9999
SNP_A-1780381	0.9998	0.9999	0.9997	0.9998	0.9998	0.9998	0.9995	0.9999	0.9995	0.9999
SNP_A-1780382	0.9995	0.9999	0.9997	0.9991	0.9971	0.9998	0.9998	0.9999	0.9999	0.9999
SNP_A-1780384	0.9998	0.9999	0.9903	0.9998	0.3333	0.9983	0.9995	0.9999	0.9995	0.9999
SNP_A-1780385	0.9989	0.9999	0.9997	0.9991	0.9998	0.9998	0.9995	0.9995	0.9995	0.9995
SNP_A-1780390	0.433	0.9999	0.3333	0.9991	0.9996	0.9983	0.9999	0.9995	0.9999	0.9995
SNP_A-1780391	0.9989	0.9995	0.9988	0.9991	0.9993	0.999	0.9999	0.9999	0.9999	0.9999
SNP_A-1780392	0.9989	0.9999	0.9997	0.9991	0.9998	0.9984	0.9999	0.9999	0.9999	0.9999
SNP_A-1780393	0.9989	0.9999	0.9988	0.9991	0.9998	0.999	0.9999	0.9999	0.9999	0.9999
SNP_A-1780394	0.9996	0.9999	0.8757	0.9998	0.9998	0.9952	0.9995	0.9999	0.9995	0.9999
SNP_A-1780397	0.9998	0.9999	0.9997	0.9998	0.9998	0.9998	0.9999	0.9999	0.9999	0.9999
SNP_A-1780398	0.9998	0.9999	0.9997	0.9998	0.9998	0.9998	0.9999	0.9999	0.9999	0.9999
SNP_A-1780399	0.9989	0.9999	0.9988	0.9991	0.9998	0.999	0.9999	0.9999	0.9999	0.9999
SNP_A-1780400	0.9998	0.9995	0.9997	0.9998	0.9993	0.9998	0.9999	0.9995	0.9999	0.9995
SNP_A-1780401	0.9998	0.9999	0.9997	0.9998	0.9998	0.9998	0.9995	0.9999	0.9995	0.9999
SNP_A-1780402	0.9989	0.9995	0.9988	0.9991	0.9993	0.9998	0.9999	0.9995	0.9999	0.9995
SNP_A-1780403	0.9989	0.9999	0.9997	0.9991	0.9998	0.9998	0.9995	0.9999	0.9995	0.9999
SNP_A-1780404	0.9998	0.9999	0.9997	0.9998	0.9998	0.9998	0.9995	0.9999	0.9995	0.9999
SNP_A-1780405	0.9998	0.9999	0.9997	0.9998	0.9998	0.9998	0.9999	0.9995	0.9999	0.9995
SNP_A-1780409	0.9998	0.9999	0.9988	0.9998	0.9998	0.999	0.9999	0.9995	0.9999	0.9995
SNP_A-1780410	0.9998	0.9999	0.9997	0.9998	0.998	0.9998	0.9999	0.9999	0.9999	0.9999
SNP_A-1780413	0.9998	0.9999	0.9995	0.9998	0.9998	0.9998	0.9999	0.9999	0.9999	0.9999
SNP_A-1780414	0.9998	0.9999	0.9997	0.9998	0.9998	0.9998	0.9999	0.9999	0.9999	0.9999
SNP_A-1780415	0.9989	0.9999	0.9988	0.9991	0.9998	0.999	0.9999	0.9999	0.9999	0.9999
SNP_A-1780418	0.9998	0.9999	0.9997	0.9998	0.9998	0.9998	0.9999	0.9999	0.9999	0.9999
SNP_A-1780419	0.9989	0.9999	0.9988	0.9991	0.9998	0.999	0.9999	0.9999	0.9999	0.9999
SNP_A-1780420	0.9989	0.9999	0.9988	0.9991	0.9998	0.999	0.9999	0.9999	0.9999	0.9999
SNP_A-1780422	0.9998	0.9995	0.9973	0.9998	0.9993	0.9998	0.9995	0.9999	0.9995	0.9999
SNP_A-1780423	0.9998	0.9999	0.9997	0.9998	0.9998	0.9998	0.9999	0.9999	0.9999	0.9999
SNP_A-1780424	0.9989	0.9734	0.9988	0.9991	0.9998	0.999	0.9995	0.9999	0.9995	0.9999
SNP_A-1780426	0.9998	0.9999	0.9988	0.9998	0.9998	0.999	0.9995	0.9999	0.9995	0.9999
SNP_A-1780428	0.9998	0.9999	0.9997	0.9998	0.9998	0.9998	0.9999	0.9999	0.9999	0.9999
SNP_A-1780430	0.9998	0.9995	0.9988	0.9998	0.9993	0.999	0.9999	0.9999	0.9999	0.9999
SNP_A-1780431	0.9998	0.9995	0.9988	0.9998	0.9993	0.999	0.9999	0.9999	0.9999	0.9999
SNP_A-1780432	0.9998	0.9995	0.9997	0.9998	0.9993	0.9998	0.9995	0.9995	0.9995	0.9995
SNP_A-1780433	0.9989	0.9999	0.9997	0.9991	0.9998	0.9998	0.9999	0.9995	0.9999	0.9995
SNP_A-1780434	0.9998	0.9995	0.9988	0.9998	0.9993	0.999	0.9999	0.9995	0.9999	0.9995
SNP_A-1780435	0.9989	0.9999	0.9997	0.9998	0.9989	0.999	0.9999	0.9999	0.9999	0.9999
SNP_A-1780436	0.9998	0.9995	0.9997	0.9998	0.9993	0.9998	0.9995	0.9999	0.9995	0.9999
SNP_A-1780437	0.9998	0.9999	0.9988	0.9998	0.9998	0.999	0.9999	0.9999	0.9999	0.9999
SNP_A-1780438	0.9998	0.9999	0.9997	0.9998	0.9998	0.9998	0.9999	0.9999	0.9999	0.9999
SNP_A-1780440	0.9998	0.9999	0.9997	0.9998	0.9998	0.9998	0.9995	0.9999	0.9995	0.9999
SNP_A-1780441	0.9998	0.9995	0.9997	0.9998	0.9993	0.9998	0.9999	0.9999	0.9999	0.9999
SNP_A-1780444	0.9989	0.9999	0.9997	0.9991	0.9998	0.9998	0.9995	0.9999	0.9995	0.9999
SNP_A-1780446	0.9998	0.9999	0.9997	0.9998	0.9998	0.9998	0.9999	0.9995	0.9999	0.9995
SNP_A-1780447	0.9998	0.9999	0.9997	0.9998	0.9998	0.9998	0.9999	0.9999	0.9999	0.9999
SNP_A-1780450	0.9998	0.9999	0.9988	0.9998	0.9998	0.999	0.9999	0.9999	0.9999	0.9999
SNP_A-1780452	0.9966	0.9999	0.9988	0.9991	0.9998	0.999	0.9995	0.9999	0.9995	0.9999
SNP_A-1780453	0.9998	0.9999	0.9988	0.9998	0.9998	0.999	0.9995	0.9999	0.9995	0.9999
SNP_A-1780454	0.9998	0.9999	0.9997	0.9998	0.9998	0.9998	0.9999	0.9995	0.9999	0.9995
SNP_A-1780455	0.9998	0.9999	0.9997	0.9998	0.9998	0.9998	0.9999	0.9999	0.9999	0.9999
SNP_A-1780456	0.9989	0.9995	0.9988	0.9991	0.9993	0.999	0.9995	0.9999	0.9995	0.9999
SNP_A-1780457	0.9998	0.9999	0.9997	0.9998	0.9998	0.9998	0.9999	0.9999	0.9999	0.9999
SNP_A-1780458	0.9989	0.9999	0.9988	0.9991	0.9998	0.999	0.9995	0.9999	0.9995	0.9999
SNP_A-1780461	0.9998	0.9999	0.9997	0.9998	0.9998	0.9998	0.9999	0.9999	0.9999	0.9999
SNP_A-1780463	0.9998	0.9999	0.9997	0.9998	0.9998	0.9998	0.9999	0.9999	0.9999	0.9999
SNP_A-1780466	0.9998	0.9999	0.9994	0.9998	0.9998	0.9998	0.9999	0.9999	0.9999	0.9999
SNP_A-1780467	0.9998	0.9999	0.9461	0.9998	0.9998	0.4816	0.9999	0.9999	0.9999	0.9999
SNP_A-1780469	0.9989	0.9995	0.9997	0.9991	0.9993	0.9998	0.9999	0.9999	0.9999	0.9999
SNP_A-1780470	0.9989	0.9999	0.9997	0.9991	0.9998	0.9998	0.9999	0.9999	0.9999	0.9999
SNP_A-1780471	0.9998	0.9999	0.9997	0.9998	0.9998	0.9998	0.9995	0.9999	0.9995	0.9999
SNP_A-1780472	0.9989	0.9999	0.9997	0.9991	0.9998	0.9998	0.9999	0.9999	0.9999	0.9999
SNP_A-1780473	0.9992	0.9999	0.9997	0.9998	0.9998	0.9998	0.9999	0.9999	0.9999	0.9999
SNP_A-1780474	0.9989	0.9995	0.9997	0.9998	0.9998	0.9986	0.9999	0.9999	0.9999	0.9999
SNP_A-1780475	0.9989	0.9995	0.9988	0.9991	0.9993	0.999	0.9999	0.9999	0.9999	0.9999
SNP_A-1780476	0.9998	0.9995	0.9997	0.9998	0.9993	0.9998	0.9999	0.9999	0.9999	0.9999
SNP_A-1780477	0.9989	0.9995	0.9997	0.9991	0.9993	0.9998	0.9999	0.9999	0.9999	0.9999
SNP_A-1780478	0.9989	0.9999	0.9542	0.9998	0.9998	0.9998	0.9999	0.9999	0.9999	0.9999
SNP_A-1780479	0.9998	0.9999	0.9997	0.9998	0.9998	0.9998	0.9999	0.9999	0.9999	0.9999
SNP_A-1780480	0.9989	0.9995	0.9997	0.9991	0.9993	0.9998	0.9995	0.9999	0.9995	0.9999
SNP_A-1780481	0.9998	0.9999	0.9997	0.9998	0.9998	0.9998	0.9999	0.9999	0.9999	0.9999
SNP_A-1780482	0.9989	0.9999	0.9997	0.9991	0.9998	0.9998	0.9999	0.9999	0.9999	0.9999
SNP_A-1780483	0.9989	0.9999	0.9997	0.9991	0.9998	0.9998	0.9999	0.9999	0.9999	0.9999
SNP_A-1780484	0.9998	0.9999	0.9997	0.9998	0.9998	0.9998	0.9999	0.9999	0.9999	0.9999
SNP_A-1780485	0.9998	0.9999	0.9988	0.9998	0.9998	0.999	0.9999	0.9995	0.9999	0.9995
SNP_A-1780486	0.9998	0.9999	0.9997	0.9998	0.9998	0.9998	0.9999	0.9999	0.9999	0.9999
SNP_A-1780487	0.9989	0.9995	0.9997	0.9991	0.9993	0.9998	0.9999	0.9999	0.9999	0.9999
SNP_A-1780488	0.9998	0.9999	0.9997	0.9998	0.9998	0.9998	0.9999	0.9999	0.9999	0.9999
SNP_A-1780489	0.9998	0.9999	0.9997	0.9998	0.9998	0.9998	0.9999	0.9999	0.9999	0.9999
SNP_A-1780491	0.9998	0.9999	0.9997	0.9998	0.9998	0.9998	0.9995	0.9999	0.9995	0.9999
SNP_A-1780493	0.9989	0.9999	0.9988	0.9991	0.9998	0.999	0.9999	0.9999	0.9999	0.9999
SNP_A-1780495	0.9998	0.9999	0.9997	0.9998	0.9998	0.9998	0.9999	0.9999	0.9999	0.9999
SNP_A-1780496	0.9998	0.9999	0.9997	0.9998	0.9998	0.9998	0.9999	0.9999	0.9999	0.9999
SNP_A-1780498	0.9989	0.9995	0.9997	0.9991	0.9993	0.9998	0.9995	0.9995	0.9995	0.9995
SNP_A-1780500	0.9998	0.9999	0.9997	0.9998	0.9998	0.9998	0.9999	0.9999	0.9999	0.9999
SNP_A-1780502	0.9998	0.9999	0.9997	0.9998	0.9993	0.9321	0.9999	0.9999	0.9999	0.9999
SNP_A-1780505	0.9998	0.9999	0.9997	0.9998	0.9998	0.9998	0.9999	0.9999	0.9999	0.9999
SNP_A-1780506	0.9998	0.9999	0.9997	0.9998	0.9998	0.9998	0.9999	0.9999	0.9999	0.9999
SNP_A-1780507	0.9998	0.9995	0.9997	0.9998	0.9993	0.9998	0.9995	0.9999	0.9995	0.9999
SNP_A-1780508	0.9998	0.9999	0.9997	0.9998	0.9998	0.9998	0.9999	0.9999	0.9999	0.9999
SNP_A-1780509	0.9998	0.9995	0.9997	0.9998	0.9993	0.9998	0.9999	0.9999	0.9999	0.9999
SNP_A-1780511	0.9998	0.9999	0.9988	0.9998	0.9998	0.999	0.9995	0.9995	0.9995	0.9995
SNP_A-1780512	0.9989	0.9999	0.9997	0.9998	0.9998	0.9998	0.9999	0.9995	0.9999	0.9995
SNP_A-1780513	0.9989	0.9995	0.9988	0.9991	0.9998	0.9998	0.9999	0.9995	0.9999	0.9995
SNP_A-1780515	0.9989	0.9995	0.9988	0.9991	0.9993	0.999	0.9995	0.9995	0.9995	0.9995
SNP_A-1780516	0.9989	0.9995	0.9988	0.9991	0.9993	0.999	0.9999	0.9995	0.9999	0.9995
SNP_A-1780520	0.9998	0.9999	0.9997	0.9998	0.9998	0.9998	0.9999	0.9999	0.9999	0.9999
SNP_A-1780521	0.9989	0.9999	0.972	0.9991	0.9993	0.999	0.9999	0.9999	0.9999	0.9999
SNP_A-1780522	0.9998	0.9999	0.9988	0.9998	0.9998	0.999	0.9999	0.9999	0.9999	0.9999
SNP_A-1780524	0.5507	0.9995	0.9997	0.9984	0.9993	0.9998	0.9999	0.9995	0.9999	0.9995
SNP_A-1780525	0.9899	0.9999	0.9988	0.9991	0.9998	0.999	0.9999	0.9995	0.9999	0.9995
SNP_A-1780526	0.9998	0.9999	0.9997	0.9998	0.9998	0.9998	0.9999	0.9999	0.9999	0.9999
SNP_A-1780527	0.9989	0.9995	0.9988	0.9991	0.9993	0.999	0.9995	0.9995	0.9995	0.9995
SNP_A-1780530	0.9989	0.9995	0.9997	0.9998	0.9993	0.9998	0.9995	0.9999	0.9995	0.9995
SNP_A-1780531	0.703	0.9999	0.9973	0.9981	0.9689	0.9966	0.9995	0.9995	0.9995	0.9995
SNP_A-1780536	0.9989	0.9999	0.9988	0.9991	0.9998	0.999	0.9999	0.9999	0.9999	0.9999
SNP_A-1780537	0.9998	0.9999	0.9997	0.9998	0.9998	0.9998	0.9999	0.9995	0.9999	0.9995
SNP_A-1780538	0.9998	0.9995	0.9997	0.9998	0.9993	0.9998	0.9995	0.9995	0.9995	0.9995
SNP_A-1780539	0.9998	0.9999	0.9997	0.9998	0.9998	0.9998	0.9999	0.9999	0.9999	0.9999
SNP_A-1780540	0.9989	0.9995	0.9988	0.9991	0.9993	0.999	0.9995	0.9999	0.9995	0.9999
SNP_A-1780541	0.9998	0.9995	0.9997	0.9998	0.9993	0.9998	0.9999	0.9999	0.9999	0.9999
SNP_A-1780542	0.9998	0.9995	0.9988	0.9998	0.9993	0.999	0.9995	0.9995	0.9995	0.9995
SNP_A-1780544	0.9998	0.9999	0.9997	0.9998	0.9998	0.9998	0.9999	0.9999	0.9999	0.9999
SNP_A-1780547	0.9998	0.9995	0.9997	0.9998	0.9993	0.9998	0.9999	0.9999	0.9999	0.9999
SNP_A-1780549	0.9998	0.9999	0.9997	0.9998	0.9998	0.9998	0.9999	0.9999	0.9999	0.9999
SNP_A-1780550	0.9998	0.9999	0.9997	0.9998	0.9998	0.9998	0.9999	0.9999	0.9999	0.9999
SNP_A-1780551	0.9998	0.9999	0.9997	0.9998	0.9998	0.9998	0.9999	0.9999	0.9999	0.9999
SNP_A-1780552	0.9989	0.9999	0.9988	0.9991	0.9998	0.999	0.9999	0.9999	0.9999	0.9999
SNP_A-1780553	0.9998	0.9999	0.9988	0.9998	0.9998	0.999	0.9995	0.9995	0.9995	0.9995
SNP_A-1780554	0.9998	0.9999	0.9997	0.9998	0.9998	0.9998	0.9995	0.9999	0.9995	0.9999
SNP_A-1780555	0.9998	0.9999	0.9997	0.9998	0.9998	0.9998	0.9999	0.9999	0.9999	0.9999
SNP_A-1780556	0.9998	0.9999	0.9997	0.9998	0.9998	0.9998	0.9999	0.9999	0.9999	0.9999
SNP_A-1780557	0.9998	0.9999	0.9997	0.9998	0.9998	0.9998	0.9999	0.9999	0.9999	0.9999
SNP_A-1780558	0.9998	0.9999	0.9997	0.9998	0.9998	0.9998	0.9999	0.9995	0.9999	0.9995
SNP_A-1780559	0.9989	0.9995	0.9997	0.9991	0.9993	0.9998	0.9999	0.9995	0.9999	0.9995
SNP_A-1780560	0.9998	0.9999	0.9988	0.9998	0.9998	0.999	0.9999	0.9995	0.9999	0.9995
SNP_A-1780562	0.9989	0.9998	0.9988	0.9991	0.9998	0.999	0.9999	0.9999	0.9999	0.9999
SNP_A-1780563	0.9998	0.9995	0.9988	0.9998	0.9993	0.999	0.9995	0.9999	0.9995	0.9999
SNP_A-1780566	0.9998	0.9999	0.9997	0.9998	0.9998	0.9998	0.9999	0.9999	0.9999	0.9999
SNP_A-1780570	0.9998	0.9999	0.9997	0.9998	0.9998	0.9998	0.9999	0.9999	0.9999	0.9999
SNP_A-1780571	0.9822	0.9995	0.9988	0.9998	0.9993	0.999	0.9995	0.9999	0.9995	0.9999
SNP_A-1780574	0.9998	0.9995	0.9997	0.9998	0.9993	0.9998	0.9999	0.9995	0.9999	0.9995
SNP_A-1780575	0.9998	0.9999	0.9997	0.9998	0.9998	0.9998	0.9999	0.9999	0.9999	0.9999
SNP_A-1780576	0.9998	0.9995	0.9997	0.9998	0.9993	0.9998	0.9999	0.9999	0.9999	0.9999
SNP_A-1780577	0.9998	0.9999	0.9988	0.9998	0.9998	0.999	0.9995	0.9999	0.9995	0.9999
SNP_A-1780578	0.9998	0.9999	0.9997	0.9998	0.9998	0.9998	0.9999	0.9999	0.9999	0.9999
SNP_A-1780579	0.9998	0.9999	0.9997	0.9998	0.9998	0.9998	0.9999	0.9999	0.9999	0.9999
SNP_A-1780580	0.9989	0.9999	0.9997	0.9991	0.9998	0.9998	0.9999	0.9999	0.9999	0.9999
SNP_A-1780582	0.9989	0.9992	0.9988	0.9998	0.9993	0.999	0.9999	0.9999	0.9999	0.9999
SNP_A-1780583	0.9998	0.9999	0.9988	0.9998	0.9998	0.999	0.9995	0.9999	0.9995	0.9999
SNP_A-1780586	0.9989	0.9999	0.9997	0.9991	0.9998	0.9998	0.9999	0.9999	0.9999	0.9999
SNP_A-1780587	0.9998	0.9999	0.9997	0.9998	0.9998	0.9998	0.9999	0.9999	0.9999	0.9999
SNP_A-1780588	0.9998	0.9999	0.9997	0.9998	0.9998	0.9998	0.9999	0.9999	0.9999	0.9999
SNP_A-1780589	0.9998	0.9995	0.9997	0.9998	0.9993	0.9998	0.9999	0.9999	0.9999	0.9999
SNP_A-1780591	0.9998	0.9995	0.9997	0.9998	0.9998	0.9998	0.9995	0.9995	0.9995	0.9995
SNP_A-1780592	0.9998	0.9999	0.9997	0.9998	0.9998	0.9998	0.9995	0.9999	0.9995	0.9999
SNP_A-1780594	0.9998	0.9995	0.9997	0.9998	0.9993	0.9998	0.9999	0.9999	0.9999	0.9999
SNP_A-1780596	0.9998	0.9999	0.9997	0.9998	0.9998	0.9998	0.9999	0.9999	0.9999	0.9999
SNP_A-1780597	0.9989	0.9995	0.9997	0.9991	0.9993	0.9998	0.9999	0.9995	0.9999	0.9995
SNP_A-1780598	0.9998	0.9999	0.9988	0.9998	0.9998	0.999	0.9995	0.9999	0.9995	0.9999
SNP_A-1780599	0.9998	0.9999	0.9997	0.9998	0.9998	0.9998	0.9999	0.9999	0.9999	0.9999
SNP_A-1780600	0.9989	0.9999	0.9997	0.9991	0.9998	0.9998	0.9999	0.9999	0.9999	0.9999
SNP_A-1780602	0.9998	0.9999	0.9997	0.9998	0.9998	0.9998	0.9999	0.9999	0.9999	0.9999
SNP_A-1780606	0.9998	0.9995	0.9997	0.9998	0.9993	0.9998	0.9999	0.9999	0.9999	0.9999
SNP_A-1780607	0.9998	0.9995	0.9997	0.9998	0.9993	0.9998	0.9995	0.9999	0.9995	0.9999
SNP_A-1780608	0.9989	0.9995	0.9988	0.9991	0.9993	0.999	0.9999	0.9999	0.9999	0.9999
SNP_A-1780610	0.9978	0.491	0.9905	0.9998	0.9414	0.9765	0.9999	0.9999	0.9999	0.9999
SNP_A-1780611	0.9998	0.9999	0.9997	0.9998	0.9998	0.9998	0.9999	0.9999	0.9999	0.9999
SNP_A-1780612	0.9989	0.9995	0.9988	0.9991	0.9993	0.999	0.9995	0.9995	0.9995	0.9995
SNP_A-1780613	0.9998	0.9999	0.9997	0.9998	0.9998	0.9998	0.9999	0.9999	0.9999	0.9943
SNP_A-1780614	0.9989	0.9995	0.9988	0.9991	0.9993	0.999	0.9995	0.9999	0.9995	0.9999
SNP_A-1780616	0.9998	0.9999	0.9997	0.9998	0.9998	0.9998	0.9999	0.9999	0.9999	0.9999
SNP_A-1780617	0.9998	0.9999	0.9981	0.9998	0.9998	0.999	0.9999	0.9995	0.9999	0.9995
SNP_A-1780618	0.9989	0.9999	0.9988	0.9991	0.9998	0.999	0.9999	0.9999	0.9999	0.9999
SNP_A-1780619	0.9998	0.9999	0.9997	0.9998	0.9998	0.9998	0.9999	0.9999	0.9999	0.9999
SNP_A-1780620	0.9989	0.9995	0.9997	0.9991	0.9993	0.9998	0.9999	0.9995	0.9999	0.9995
SNP_A-1780623	0.9989	0.9999	0.9997	0.9991	0.9998	0.9998	0.9995	0.9995	0.9995	0.9995
SNP_A-1780624	0.9989	0.9995	0.9988	0.9998	0.9998	0.999	0.9999	0.9999	0.9999	0.9999
SNP_A-1780628	0.997	0.9995	0.9988	0.9991	0.9993	0.5938	0.9999	0.9999	0.9999	0.9999
SNP_A-1780632	0.9998	0.9995	0.9988	0.9998	0.9993	0.999	0.9999	0.9995	0.9999	0.9995
SNP_A-1780633	0.9998	0.9995	0.9997	0.9998	0.9993	0.9998	0.9999	0.9999	0.9999	0.9999
SNP_A-1780634	0.9998	0.9999	0.9997	0.9998	0.9998	0.9998	0.9999	0.9999	0.9999	0.9999
SNP_A-1780635	0.9998	0.9999	0.9997	0.9998	0.9998	0.9998	0.9999	0.9999	0.9999	0.9999
SNP_A-1780636	0.9998	0.9999	0.9997	0.9998	0.9998	0.9998	0.9995	0.9999	0.9995	0.9999
SNP_A-1780637	0.9998	0.9995	0.9997	0.9998	0.9993	0.9998	0.9995	0.9999	0.9995	0.9999
SNP_A-1780638	0.9998	0.9999	0.9997	0.9998	0.9998	0.9998	0.9999	0.9999	0.9999	0.9999
SNP_A-1780639	0.8926	0.9998	0.9997	0.9998	0.9953	0.9984	0.9999	0.9999	0.9999	0.9999
SNP_A-1780640	0.9989	0.9999	0.9997	0.9991	0.9998	0.9998	0.9999	0.9999	0.9999	0.9999
SNP_A-1780641	0.9998	0.9999	0.9988	0.9998	0.9998	0.999	0.9995	0.9999	0.9995	0.9999
SNP_A-1780642	0.9998	0.9999	0.9997	0.9998	0.9998	0.9998	0.9999	0.9999	0.9999	0.9999
SNP_A-1780645	0.9989	0.9995	0.878	0.9991	0.9998	0.9998	0.9995	0.9995	0.9995	0.9995
SNP_A-1780646	0.9998	0.9999	0.9997	0.9998	0.9998	0.9998	0.9999	0.9995	0.9999	0.9995
SNP_A-1780649	0.9998	0.9999	0.9997	0.9998	0.9998	0.9998	0.9999	0.9999	0.9999	0.9999
SNP_A-1780650	0.9998	0.9999	0.9997	0.9998	0.9998	0.9998	0.9999	0.9999	0.9999	0.9999
SNP_A-1780651	0.9963	0.9995	0.9976	0.9998	0.9968	0.9994	0.9995	0.9999	0.9995	0.9999
SNP_A-1780652	0.9998	0.9999	0.9997	0.9998	0.9998	0.9998	0.9999	0.9999	0.9999	0.9999
SNP_A-1780654	0.9998	0.9999	0.9997	0.9998	0.9998	0.9998	0.9999	0.9999	0.9999	0.9999
SNP_A-1780655	0.9998	0.9999	0.9997	0.9998	0.9998	0.9998	0.9999	0.9999	0.9999	0.9999
SNP_A-1780657	0.9998	0.9999	0.9997	0.9998	0.9998	0.9998	0.9999	0.9999	0.9999	0.9999
SNP_A-1780660	0.9998	0.9995	0.9988	0.9998	0.9993	0.999	0.9995	0.9995	0.9995	0.9906
SNP_A-1780661	0.9998	0.9999	0.9997	0.9998	0.9998	0.9998	0.9999	0.9999	0.997	0.9999
SNP_A-1780664	0.9989	0.9995	0.9988	0.9991	0.9993	0.999	0.9999	0.9999	0.9999	0.9999
SNP_A-1780666	0.9989	0.9999	0.9997	0.9998	0.9998	0.9998	0.9999	0.9999	0.9999	0.9999
SNP_A-1780668	0.9998	0.9999	0.9997	0.9998	0.9998	0.9998	0.9999	0.9999	0.9999	0.9999
SNP_A-1780669	0.9998	0.9999	0.9997	0.9998	0.9998	0.9998	0.9999	0.9995	0.9999	0.9995
SNP_A-1780671	0.9998	0.9999	0.9997	0.9998	0.9998	0.9998	0.9999	0.9999	0.9999	0.9999
SNP_A-1780672	0.9998	0.9999	0.9997	0.9998	0.9998	0.9998	0.9999	0.9999	0.9999	0.9999
SNP_A-1780673	0.9998	0.9999	0.9997	0.9998	0.9998	0.9998	0.9999	0.9999	0.9999	0.9999
SNP_A-1780674	0.9989	0.9999	0.9988	0.9991	0.9998	0.999	0.9995	0.9995	0.9995	0.9995
SNP_A-1780675	0.9998	0.9999	0.9997	0.9998	0.9998	0.989	0.9999	0.9995	0.9999	0.9995
SNP_A-1780676	0.9998	0.9999	0.9997	0.9998	0.9998	0.9998	0.9999	0.9999	0.9999	0.9999
SNP_A-1780677	0.9989	0.9999	0.9988	0.9991	0.9998	0.999	0.9995	0.9999	0.9995	0.9999
SNP_A-1780678	0.9998	0.9995	0.9997	0.9998	0.9993	0.9998	0.9995	0.9995	0.9995	0.9995
SNP_A-1780681	0.9753	0.9995	0.9959	0.9998	0.9993	0.9998	0.9999	0.9999	0.9999	0.9999
SNP_A-1780682	0.9998	0.9995	0.9997	0.9998	0.9993	0.9998	0.9995	0.9999	0.9995	0.9999
SNP_A-1780683	0.9998	0.9999	0.9997	0.9998	0.9998	0.9998	0.9999	0.9999	0.9999	0.9999
SNP_A-1780684	0.9989	0.9995	0.9997	0.9991	0.9993	0.9998	0.9995	0.9999	0.9995	0.9999
SNP_A-1780685	0.9998	0.9995	0.9997	0.9998	0.9993	0.9998	0.9999	0.9995	0.9999	0.9995
SNP_A-1780686	0.9998	0.9999	0.9997	0.9998	0.9998	0.9998	0.9999	0.9999	0.9999	0.9999
SNP_A-1780687	0.9989	0.9995	0.9988	0.9991	0.9993	0.999	0.9995	0.9999	0.9995	0.9999
SNP_A-1780688	0.9989	0.9999	0.9997	0.9991	0.9998	0.9998	0.9995	0.9995	0.9995	0.9995
SNP_A-1780689	0.9998	0.9995	0.9997	0.9998	0.9993	0.9998	0.9999	0.9999	0.9999	0.9999
SNP_A-1780690	0.9998	0.9999	0.9988	0.9998	0.9998	0.999	0.9999	0.9995	0.9999	0.9995
SNP_A-1780691	0.9989	0.9995	0.9988	0.9998	0.9998	0.9998	0.9999	0.9999	0.9999	0.9999
SNP_A-1780692	0.9998	0.9995	0.9988	0.9998	0.9993	0.9941	0.9999	0.9999	0.9999	0.9999
SNP_A-1780693	0.9998	0.9999	0.9997	0.9998	0.9998	0.9998	0.9999	0.9999	0.9999	0.9999
SNP_A-1780694	0.9989	0.9995	0.9997	0.9991	0.9993	0.9998	0.9995	0.9995	0.9995	0.9995
SNP_A-1780696	0.9998	0.9999	0.9997	0.9998	0.9998	0.9998	0.9999	0.9999	0.9999	0.9999
SNP_A-1780698	0.9998	0.9999	0.9997	0.9998	0.9998	0.9998	0.9995	0.9995	0.9995	0.9995
SNP_A-1780699	0.9989	0.9999	0.9997	0.9991	0.9998	0.9998	0.9995	0.9999	0.9995	0.9999
SNP_A-1780700	0.9998	0.9995	0.9997	0.9998	0.9993	0.9998	0.9999	0.9999	0.9999	0.9999
SNP_A-1780701	0.9989	0.9999	0.9997	0.9991	0.9998	0.9998	0.9999	0.9999	0.9999	0.9999
SNP_A-1780704	0.9989	0.9995	0.9988	0.9991	0.9998	0.999	0.9999	0.9999	0.9999	0.9999
SNP_A-1780705	0.9998	0.9999	0.9997	0.9998	0.9998	0.9998	0.9995	0.9995	0.9995	0.9995
SNP_A-1780707	0.9998	0.9995	0.9997	0.9998	0.9993	0.9998	0.9999	0.9995	0.9999	0.9995
SNP_A-1780708	0.9998	0.9999	0.9988	0.9998	0.9998	0.999	0.9999	0.9995	0.9999	0.9995
SNP_A-1780711	0.9998	0.9999	0.9997	0.9998	0.9998	0.9998	0.9999	0.9999	0.9999	0.9999
SNP_A-1780712	0.9998	0.9999	0.9997	0.9998	0.9998	0.9998	0.9999	0.9995	0.9999	0.9995
SNP_A-1780713	0.9998	0.9995	0.9988	0.9998	0.9993	0.9998	0.9999	0.9999	0.9999	0.9999
SNP_A-1780715	0.9998	0.9999	0.9997	0.9998	0.9998	0.9998	0.9999	0.9999	0.9999	0.9999
SNP_A-1780716	0.9998	0.9995	0.9988	0.9998	0.9993	0.999	0.9999	0.9999	0.9999	0.9999
SNP_A-1780717	0.9989	0.9995	0.9988	0.9991	0.971	0.999	0.9995	0.9993	0.9995	0.9975
SNP_A-1780719	0.9998	0.9999	0.9997	0.9998	0.9998	0.9998	0.9995	0.9999	0.9995	0.9999
SNP_A-1780720	0.9998	0.9999	0.9997	0.9998	0.9998	0.999	0.9999	0.9999	0.9999	0.9999
SNP_A-1780723	0.9989	0.9995	0.9988	0.9991	0.9993	0.999	0.9999	0.9999	0.9999	0.9999
SNP_A-1780724	0.9998	0.9999	0.9997	0.9998	0.9998	0.9998	0.9999	0.9999	0.9999	0.9999
SNP_A-1780725	0.9998	0.9999	0.9997	0.9998	0.9998	0.9998	0.9999	0.9999	0.9999	0.9999
SNP_A-1780726	0.9998	0.9995	0.9988	0.9998	0.9993	0.999	0.9995	0.9995	0.9995	0.9995
SNP_A-1780727	0.9998	0.9995	0.9997	0.9998	0.9993	0.9998	0.9999	0.9995	0.9999	0.9995
SNP_A-1780728	0.9998	0.9999	0.9997	0.9998	0.9998	0.9998	0.9999	0.9999	0.9999	0.9999
SNP_A-1780729	0.9989	0.9999	0.9988	0.9991	0.9998	0.999	0.9995	0.9995	0.9995	0.9995
SNP_A-1780730	0.9989	0.9995	0.9812	0.9991	0.9993	0.999	0.9999	0.9999	0.9999	0.9999
SNP_A-1780731	0.9998	0.9999	0.9997	0.9998	0.9998	0.9998	0.9999	0.9999	0.9999	0.9999
SNP_A-1780732	0.9998	0.9999	0.9997	0.9998	0.9998	0.9998	0.9995	0.9999	0.9995	0.9999
SNP_A-1780733	0.9989	0.9995	0.9997	0.9991	0.9993	0.9998	0.9995	0.9999	0.9995	0.9999
SNP_A-1780735	0.9998	0.9999	0.9997	0.9998	0.9998	0.9998	0.9999	0.9999	0.9999	0.9999
SNP_A-1780737	0.9998	0.9995	0.9997	0.9998	0.9993	0.9998	0.9995	0.9995	0.9995	0.9995
SNP_A-1780741	0.9998	0.9999	0.9988	0.9998	0.9998	0.999	0.9995	0.9999	0.9995	0.9999
SNP_A-1780742	0.9989	0.9995	0.9988	0.9991	0.9993	0.999	0.9999	0.9995	0.9999	0.9995
SNP_A-1780743	0.9989	0.9999	0.9997	0.9991	0.9998	0.9998	0.9995	0.9999	0.9995	0.9999
SNP_A-1780744	0.9989	0.9999	0.9988	0.9991	0.9998	0.999	0.9995	0.9995	0.9995	0.9995
SNP_A-1780745	0.9989	0.9995	0.9988	0.9991	0.9993	0.999	0.9995	0.9995	0.9995	0.9995
SNP_A-1780746	0.9998	0.9995	0.9997	0.9998	0.9993	0.9998	0.9999	0.9999	0.9999	0.9999
SNP_A-1780747	0.9998	0.9999	0.9988	0.9998	0.9998	0.999	0.9999	0.9999	0.9999	0.9999
SNP_A-1780748	0.9998	0.9999	0.9988	0.9998	0.9998	0.999	0.9999	0.9999	0.9999	0.9999
SNP_A-1780749	0.9989	0.9999	0.9988	0.9991	0.9998	0.999	0.9995	0.9999	0.9995	0.9999
SNP_A-1780750	0.9998	0.9999	0.9997	0.9998	0.9998	0.9998	0.9999	0.9999	0.9999	0.9999
SNP_A-1780751	0.9989	0.9999	0.9997	0.9991	0.9998	0.9998	0.9999	0.9999	0.9999	0.9999
SNP_A-1780752	0.9998	0.9995	0.9997	0.9998	0.9725	0.9998	0.9999	0.9999	0.9999	0.9999
SNP_A-1780753	0.9998	0.9999	0.9997	0.9998	0.9998	0.9998	0.9999	0.9995	0.9999	0.9995
SNP_A-1780755	0.9998	0.9999	0.9997	0.9998	0.9998	0.9998	0.9999	0.9999	0.9999	0.9999
SNP_A-1780756	0.9989	0.9999	0.9988	0.9991	0.9998	0.999	0.9999	0.9999	0.9999	0.9999
SNP_A-1780758	0.9989	0.9999	0.9997	0.9991	0.9998	0.9998	0.9999	0.9999	0.9999	0.9999
SNP_A-1780759	0.9989	0.9995	0.9988	0.9991	0.9993	0.999	0.9999	0.9999	0.9999	0.9999
SNP_A-1780760	0.9998	0.9999	0.9997	0.9998	0.9998	0.9998	0.9999	0.9999	0.9999	0.9999
SNP_A-1780762	0.9998	0.9999	0.9997	0.9998	0.9998	0.9998	0.9995	0.9995	0.9995	0.9995
SNP_A-1780763	0.9998	0.9995	0.9988	0.9998	0.9993	0.999	0.9999	0.9999	0.9999	0.9999
SNP_A-1780764	0.9989	0.9999	0.9997	0.9991	0.9998	0.9998	0.9999	0.9999	0.9999	0.9999
SNP_A-1780765	0.9998	0.9999	0.9997	0.9998	0.9998	0.9998	0.9999	0.9999	0.9999	0.9999
SNP_A-1780766	0.9989	0.9995	0.9988	0.9991	0.9993	0.999	0.9999	0.9995	0.9999	0.9995
SNP_A-1780767	0.9998	0.9999	0.9997	0.9998	0.9998	0.9998	0.9999	0.9999	0.9999	0.9999
SNP_A-1780769	0.9998	0.9999	0.9997	0.9998	0.9998	0.9998	0.9999	0.9999	0.9999	0.9999
SNP_A-1780770	0.9998	0.9999	0.9997	0.9998	0.9998	0.9998	0.9999	0.9999	0.9999	0.9999
SNP_A-1780772	0.6786	0.9995	0.9997	0.9991	0.9993	0.9998	0.9999	0.9995	0.9999	0.9995
SNP_A-1780777	0.9998	0.9999	0.9997	0.9998	0.9998	0.9998	0.9999	0.9999	0.9999	0.9999
SNP_A-1780778	0.9989	0.9999	0.9997	0.9991	0.9998	0.9998	0.9999	0.9999	0.9999	0.9999
SNP_A-1780780	0.9998	0.9989	0.9997	0.9998	0.9993	0.9998	0.9999	0.9995	0.9999	0.9995
SNP_A-1780781	0.9989	0.9999	0.9988	0.9991	0.9998	0.999	0.9995	0.9995	0.9995	0.9995
SNP_A-1780782	0.9989	0.9995	0.9997	0.9991	0.9993	0.9998	0.9999	0.9995	0.9999	0.9995
SNP_A-1780783	0.9989	0.9999	0.9997	0.9991	0.9998	0.9998	0.9999	0.9995	0.9999	0.9995
SNP_A-1780784	0.9975	0.9999	0.9988	0.9991	0.9998	0.999	0.9999	0.9999	0.9999	0.9999
SNP_A-1780785	0.9998	0.9999	0.9997	0.9998	0.9998	0.9998	0.9999	0.9999	0.9999	0.9999
SNP_A-1780786	0.9998	0.9999	0.9997	0.9998	0.9998	0.9998	0.9999	0.9999	0.9999	0.9999
SNP_A-1780789	0.9998	0.9999	0.9988	0.9992	0.9998	0.999	0.9999	0.9999	0.9999	0.9999
SNP_A-1780790	0.9989	0.9999	0.9997	0.9991	0.9998	0.9998	0.9999	0.9999	0.9999	0.9999
SNP_A-1780793	0.9989	0.9995	0.9988	0.9991	0.9993	0.999	0.9999	0.9999	0.9999	0.9999
SNP_A-1780794	0.9989	0.9995	0.9988	0.9991	0.9993	0.999	0.9999	0.9999	0.9999	0.9999
SNP_A-1780795	0.9998	0.9999	0.9988	0.9998	0.9998	0.999	0.9999	0.9999	0.9999	0.9999
SNP_A-1780796	0.9998	0.9999	0.9997	0.9998	0.9998	0.9998	0.9999	0.9999	0.9999	0.9999
SNP_A-1780797	0.9998	0.9999	0.9997	0.9998	0.9998	0.9998	0.9995	0.9999	0.9995	0.9999
SNP_A-1780799	0.9998	0.9999	0.9988	0.9998	0.9998	0.942	0.9995	0.9999	0.9995	0.9999
SNP_A-1780800	0.9998	0.9995	0.9997	0.9998	0.9993	0.9998	0.9999	0.9999	0.9999	0.9999
SNP_A-1780801	0.9998	0.9999	0.9997	0.9998	0.9998	0.9998	0.9999	0.9999	0.9999	0.9999
SNP_A-1780802	0.9998	0.9999	0.9997	0.9998	0.9998	0.9998	0.9999	0.9999	0.9999	0.9999
SNP_A-1780803	0.9861	0.9999	0.9997	0.9998	0.9998	0.9998	0.9999	0.9999	0.9999	0.9999
SNP_A-1780804	0.9998	0.9999	0.9997	0.9998	0.9998	0.9998	0.9999	0.9995	0.9999	0.9995
SNP_A-1780805	0.9998	0.9999	0.9997	0.9998	0.9998	0.9998	0.9999	0.9999	0.9999	0.9999
SNP_A-1780806	0.9998	0.9999	0.9997	0.9998	0.9998	0.9998	0.9995	0.9999	0.9995	0.9999
SNP_A-1780807	0.9998	0.9995	0.9997	0.9998	0.9993	0.9998	0.9999	0.9995	0.9999	0.9995
SNP_A-1780809	0.9989	0.9999	0.9988	0.9991	0.9998	0.999	0.9999	0.9995	0.9999	0.9995
SNP_A-1780810	0.9998	0.9995	0.9988	0.9998	0.9993	0.999	0.9999	0.9995	0.9999	0.9995
SNP_A-1780811	0.9998	0.9999	0.9988	0.9998	0.9998	0.999	0.9999	0.9995	0.9999	0.9995
SNP_A-1780812	0.9998	0.9999	0.9997	0.9998	0.9998	0.9998	0.9999	0.9999	0.9999	0.9999
SNP_A-1780813	0.9998	0.9999	0.9997	0.9998	0.9998	0.9998	0.9995	0.9999	0.9995	0.9999
SNP_A-1780815	0.9998	0.9999	0.9997	0.9998	0.9998	0.9998	0.9999	0.9999	0.9999	0.9999
SNP_A-1780816	0.9989	0.9999	0.9995	0.9785	0.9998	0.999	0.9995	0.9999	0.9995	0.9999
SNP_A-1780817	0.9998	0.9995	0.9988	0.9998	0.9993	0.999	0.9999	0.9999	0.9999	0.9999
SNP_A-1780818	0.9989	0.9999	0.9997	0.9991	0.9998	0.9998	0.9999	0.9995	0.9999	0.9995
SNP_A-1780819	0.9998	0.9999	0.9997	0.9998	0.9998	0.9998	0.9999	0.9999	0.9999	0.9999
SNP_A-1780820	0.9998	0.9999	0.9997	0.9998	0.9998	0.9998	0.9999	0.9999	0.9999	0.9999
SNP_A-1780821	0.9998	0.9999	0.9997	0.9998	0.9998	0.9998	0.9999	0.9999	0.9999	0.9999
SNP_A-1780822	0.9998	0.9995	0.9988	0.9998	0.9993	0.999	0.9995	0.9999	0.9995	0.9999
SNP_A-1780823	0.9989	0.9995	0.9988	0.9998	0.9993	0.999	0.9995	0.9999	0.9995	0.9999
SNP_A-1780824	0.9998	0.9995	0.9997	0.9998	0.9993	0.9998	0.9995	0.9995	0.9995	0.9995
SNP_A-1780825	0.9998	0.9995	0.9997	0.9998	0.9993	0.9998	0.9995	0.9995	0.9995	0.9995
SNP_A-1780826	0.9998	0.9999	0.9986	0.9998	0.9998	0.999	0.9995	0.9999	0.9995	0.9999
SNP_A-1780828	0.9989	0.9999	0.9997	0.9991	0.9998	0.9998	0.9995	0.9999	0.9995	0.9999
SNP_A-1780830	0.9998	0.9999	0.9997	0.9998	0.9998	0.9998	0.9999	0.9999	0.9999	0.9999
SNP_A-1780832	0.9998	0.9999	0.9997	0.9998	0.9998	0.9998	0.9999	0.9999	0.9999	0.9999
SNP_A-1780833	0.9574	0.9999	0.9988	0.9991	0.9998	0.999	0.9999	0.9995	0.9999	0.9995
SNP_A-1780834	0.9998	0.9999	0.9997	0.9998	0.9998	0.9998	0.9999	0.9999	0.9999	0.9999
SNP_A-1780835	0.9998	0.9999	0.9997	0.9998	0.9998	0.9998	0.9999	0.9995	0.9999	0.9995
SNP_A-1780836	0.9998	0.9995	0.9997	0.9998	0.9993	0.9998	0.9999	0.9995	0.9999	0.9995
SNP_A-1780837	0.9998	0.9999	0.9997	0.9998	0.9998	0.9998	0.9999	0.9999	0.9999	0.9999
SNP_A-1780838	0.9989	0.9999	0.9988	0.9991	0.9998	0.999	0.9995	0.9995	0.9995	0.9995
SNP_A-1780839	0.9998	0.9999	0.9997	0.9998	0.9998	0.9998	0.9999	0.9999	0.9999	0.9999
SNP_A-1780840	0.9998	0.9995	0.9997	0.9998	0.9993	0.9998	0.9999	0.9995	0.9999	0.9995
SNP_A-1780841	0.9989	0.9999	0.9997	0.9991	0.9998	0.9998	0.9995	0.9999	0.9995	0.9999
SNP_A-1780843	0.9998	0.9995	0.9997	0.9998	0.9993	0.9998	0.9999	0.9999	0.9999	0.9999
SNP_A-1780844	0.9989	0.9995	0.9997	0.9991	0.9993	0.9998	0.9999	0.9999	0.9999	0.9999
SNP_A-1780845	0.9998	0.9999	0.9997	0.9998	0.9998	0.9998	0.9999	0.9999	0.9999	0.9999
SNP_A-1780846	0.9998	0.9995	0.9988	0.9998	0.9993	0.999	0.9995	0.9995	0.9995	0.9995
SNP_A-1780847	0.9998	0.9999	0.9997	0.9998	0.9998	0.9998	0.9995	0.9995	0.9995	0.9995
SNP_A-1780848	0.9998	0.9995	0.9997	0.9998	0.9993	0.9998	0.9995	0.9999	0.9995	0.9999
SNP_A-1780849	0.9989	0.9999	0.9997	0.9991	0.9998	0.9998	0.9999	0.9999	0.9999	0.9999
SNP_A-1780850	0.9989	0.9999	0.9988	0.9991	0.9998	0.999	0.9999	0.9999	0.9999	0.9999
SNP_A-1780851	0.9998	0.9995	0.9988	0.9998	0.9993	0.9998	0.9999	0.9995	0.9999	0.9999
SNP_A-1780852	0.9998	0.9999	0.9988	0.9998	0.9998	0.999	0.9999	0.9999	0.9999	0.9999
SNP_A-1780854	0.9998	0.9999	0.9988	0.9998	0.9998	0.999	0.9999	0.9999	0.9999	0.9999
SNP_A-1780857	0.9989	0.9995	0.9997	0.9991	0.9993	0.9998	0.9999	0.9999	0.9999	0.9999
SNP_A-1780859	0.9998	0.9995	0.9997	0.9998	0.9993	0.9998	0.9995	0.9995	0.9995	0.9995
SNP_A-1780860	0.9989	0.9995	0.9997	0.9991	0.9993	0.9998	0.9995	0.9995	0.9995	0.9995
SNP_A-1780861	0.9998	0.9995	0.9997	0.9998	0.9993	0.9998	0.9999	0.9995	0.9999	0.9995
SNP_A-1780862	0.9998	0.9999	0.9997	0.9998	0.9998	0.9998	0.9999	0.9999	0.9999	0.9999
SNP_A-1780865	0.9998	0.9999	0.9988	0.9998	0.9998	0.999	0.9995	0.9999	0.9995	0.9999
SNP_A-1780866	0.9998	0.9999	0.9997	0.9998	0.9998	0.9998	0.9999	0.9999	0.9999	0.9999
SNP_A-1780868	0.9989	0.9995	0.9988	0.9991	0.9993	0.999	0.9995	0.9999	0.9995	0.9999
SNP_A-1780869	0.9998	0.9999	0.9997	0.9998	0.9998	0.9998	0.9999	0.9995	0.9999	0.9995
SNP_A-1780870	0.9644	0.9883	0.9988	0.9991	0.9997	0.9987	0.9999	0.9999	0.9999	0.9999
SNP_A-1780871	0.9998	0.9999	0.9988	0.9998	0.9998	0.999	0.9999	0.9999	0.9999	0.9999
SNP_A-1780872	0.9998	0.9995	0.9997	0.9998	0.9993	0.9998	0.9999	0.9999	0.9999	0.9999
SNP_A-1780875	0.9998	0.9999	0.9988	0.9998	0.9998	0.999	0.9999	0.9999	0.9999	0.9999
SNP_A-1780879	0.9989	0.9995	0.9997	0.9991	0.9993	0.9998	0.9995	0.9995	0.9995	0.9995
SNP_A-1780880	0.9989	0.9999	0.9997	0.9991	0.9998	0.9998	0.9995	0.9999	0.9995	0.9999
SNP_A-1780882	0.9989	0.9995	0.9997	0.9889	0.9993	0.9998	0.9995	0.9999	0.9995	0.9999
SNP_A-1780883	0.9989	0.9999	0.9997	0.9991	0.9998	0.9998	0.9999	0.9995	0.9999	0.9995
SNP_A-1780884	0.9989	0.9999	0.9997	0.9991	0.9998	0.9998	0.9995	0.9999	0.9995	0.9999
SNP_A-1780885	0.9998	0.9999	0.9997	0.9998	0.9998	0.9998	0.9999	0.9999	0.9999	0.9999
SNP_A-1780886	0.9989	0.9995	0.9988	0.9991	0.9993	0.999	0.9999	0.9999	0.9999	0.9999
SNP_A-1780887	0.9989	0.9995	0.9988	0.9983	0.9993	0.999	0.9999	0.9999	0.9999	0.9999
SNP_A-1780889	0.9998	0.9999	0.9997	0.9998	0.9998	0.9998	0.9999	0.9999	0.9999	0.9999
SNP_A-1780890	0.9998	0.9999	0.9997	0.9998	0.9998	0.9998	0.9999	0.9999	0.9999	0.9999
SNP_A-1780893	0.9998	0.9991	0.9997	0.9998	0.9998	0.9998	0.9999	0.9999	0.9999	0.9999
SNP_A-1780894	0.4139	0.9994	0.726	0.9998	0.9998	0.9998	0.9999	0.9999	0.9999	0.9999
SNP_A-1780895	0.9989	0.9999	0.9899	0.9991	0.9998	0.999	0.9995	0.9995	0.9995	0.9995
SNP_A-1780896	0.9998	0.9995	0.9988	0.9998	0.9993	0.999	0.9995	0.9999	0.9995	0.9999
SNP_A-1780897	0.9998	0.9999	0.9988	0.9998	0.9998	0.999	0.9995	0.9999	0.9995	0.9999
SNP_A-1780899	0.9998	0.9999	0.9988	0.9998	0.9998	0.999	0.9995	0.9995	0.9995	0.9995
SNP_A-1780900	0.9989	0.9999	0.9988	0.9991	0.9998	0.999	0.9995	0.9999	0.9995	0.9999
SNP_A-1780901	0.9998	0.9999	0.9997	0.9998	0.9998	0.9998	0.9999	0.9995	0.9999	0.9995
SNP_A-1780902	0.9998	0.9999	0.9988	0.9998	0.9998	0.999	0.9995	0.9995	0.9995	0.9995
SNP_A-1780903	0.9998	0.9999	0.9997	0.9998	0.9998	0.9998	0.9995	0.9999	0.9995	0.9999
SNP_A-1780905	0.3333	0.9999	0.5227	0.9985	0.9998	0.9645	0.9995	0.9995	0.9995	0.9995
SNP_A-1780907	0.9989	0.9999	0.9997	0.9991	0.9998	0.9998	0.9999	0.9999	0.9999	0.9999
SNP_A-1780909	0.9998	0.9999	0.6521	0.9998	0.9998	0.999	0.9995	0.9995	0.9995	0.9995
SNP_A-1780910	0.9998	0.9999	0.9997	0.9998	0.9998	0.9998	0.9999	0.9999	0.9999	0.9999
SNP_A-1780911	0.9998	0.9999	0.9997	0.9998	0.9998	0.9998	0.9999	0.9999	0.9999	0.9999
SNP_A-1780912	0.9989	0.9999	0.9997	0.9991	0.9998	0.9998	0.9999	0.9995	0.9999	0.9995
SNP_A-1780913	0.9998	0.9995	0.9997	0.9998	0.9993	0.9998	0.9995	0.9999	0.9995	0.9999
SNP_A-1780915	0.9989	0.9999	0.9988	0.9991	0.9998	0.999	0.9999	0.9995	0.9999	0.9995
SNP_A-1780916	0.9989	0.9999	0.9988	0.9991	0.9998	0.7208	0.9999	0.9995	0.9999	0.9995
SNP_A-1780917	0.9989	0.9999	0.9996	0.9998	0.9998	0.9998	0.9999	0.9999	0.9999	0.9999
SNP_A-1780918	0.9998	0.9995	0.9988	0.9998	0.9993	0.999	0.9999	0.9999	0.9999	0.9999
SNP_A-1780920	0.9989	0.9999	0.9997	0.9991	0.9998	0.9998	0.9995	0.9995	0.9995	0.9995
SNP_A-1780921	0.9998	0.9999	0.9997	0.9998	0.9998	0.9998	0.9999	0.9999	0.9999	0.9999
SNP_A-1780922	0.9989	0.9999	0.9997	0.9991	0.9998	0.9998	0.9995	0.9995	0.9995	0.9995
SNP_A-1780923	0.9998	0.9999	0.9997	0.9998	0.9998	0.9998	0.9999	0.9999	0.9999	0.9999
SNP_A-1780924	0.9989	0.9999	0.9997	0.9991	0.9998	0.9998	0.9995	0.9999	0.9995	0.9999
SNP_A-1780925	0.9998	0.9995	0.9997	0.9998	0.9993	0.9998	0.9999	0.9999	0.9999	0.9999
SNP_A-1780926	0.9998	0.9995	0.9988	0.9998	0.9993	0.999	0.9999	0.9995	0.9999	0.9995
SNP_A-1780927	0.9995	0.9999	0.9997	0.9998	0.9998	0.9998	0.9999	0.9999	0.9999	0.9999
SNP_A-1780928	0.9998	0.9999	0.9997	0.9998	0.9998	0.9998	0.9999	0.9995	0.9999	0.9995
SNP_A-1780929	0.9989	0.9995	0.9997	0.9998	0.9993	0.9998	0.9999	0.9995	0.9999	0.9995
SNP_A-1780930	0.9998	0.9999	0.9997	0.9991	0.9998	0.9998	0.9999	0.9999	0.9999	0.9999
SNP_A-1780931	0.9989	0.9999	0.9997	0.9647	0.9998	0.9998	0.9995	0.9995	0.9995	0.9995
SNP_A-1780932	0.9989	0.9995	0.9988	0.9991	0.9993	0.999	0.9995	0.9995	0.9995	0.9995
SNP_A-1780933	0.9989	0.9999	0.9988	0.9991	0.9998	0.999	0.9999	0.9999	0.9999	0.9999
SNP_A-1780935	0.9998	0.9999	0.9997	0.9998	0.9998	0.9998	0.9999	0.9999	0.9999	0.9999
SNP_A-1780936	0.9989	0.9999	0.9997	0.9991	0.9998	0.9998	0.9999	0.9999	0.9999	0.9999
SNP_A-1780937	0.9989	0.9999	0.9988	0.9991	0.9998	0.999	0.9995	0.9999	0.9995	0.9999
SNP_A-1780938	0.9993	0.9995	0.9994	0.9998	0.9993	0.9998	0.9999	0.9995	0.9999	0.9995
SNP_A-1780939	0.9998	0.9999	0.9997	0.9998	0.9998	0.9998	0.9999	0.9999	0.9999	0.9999
SNP_A-1780940	0.9998	0.9999	0.9997	0.9998	0.9998	0.9998	0.9999	0.9999	0.9999	0.9999
SNP_A-1780941	0.9988	0.9999	0.9988	0.9998	0.9998	0.476	0.9999	0.9999	0.9999	0.9999
SNP_A-1780942	0.9998	0.9995	0.9997	0.9998	0.9993	0.9998	0.9999	0.9999	0.9999	0.9999
SNP_A-1780943	0.9998	0.9999	0.9988	0.9998	0.9998	0.999	0.9999	0.9995	0.9999	0.9995
SNP_A-1780944	0.9981	0.9995	0.9988	0.9891	0.9998	0.9276	0.9993	0.9999	0.9984	0.9999
SNP_A-1780945	0.5059	0.9999	0.9823	0.9991	0.9911	0.999	0.9995	0.9999	0.9995	0.9999
SNP_A-1780946	0.9998	0.9999	0.9997	0.9998	0.9987	0.9997	0.9999	0.9999	0.9999	0.9999
SNP_A-1780947	0.9989	0.9995	0.9988	0.9991	0.9993	0.999	0.9999	0.9999	0.9999	0.9999
SNP_A-1780948	0.9998	0.9995	0.9997	0.9998	0.9993	0.9998	0.9999	0.9999	0.9999	0.9999
SNP_A-1780949	0.9989	0.9999	0.9973	0.9991	0.9998	0.999	0.9995	0.9995	0.9995	0.9995
SNP_A-1780950	0.9998	0.9995	0.9988	0.9998	0.9993	0.999	0.9995	0.9995	0.9995	0.9995
SNP_A-1780951	0.9998	0.9995	0.9997	0.9998	0.9993	0.9998	0.9999	0.9999	0.9999	0.9999
SNP_A-1780954	0.9998	0.9999	0.9988	0.9998	0.9998	0.999	0.9995	0.9999	0.9995	0.9999
SNP_A-1780955	0.9998	0.9999	0.9997	0.9998	0.9998	0.9998	0.9999	0.9999	0.9999	0.9999
SNP_A-1780956	0.9989	0.9995	0.9997	0.9998	0.9998	0.9998	0.9995	0.9995	0.9995	0.9995
SNP_A-1780957	0.9989	0.9999	0.9997	0.9991	0.9998	0.9998	0.9999	0.9995	0.9999	0.9995
SNP_A-1780958	0.9989	0.9999	0.9988	0.9991	0.9998	0.999	0.9995	0.9995	0.9995	0.9995
SNP_A-1780960	0.9998	0.9999	0.9997	0.9998	0.9998	0.9998	0.9995	0.9999	0.9995	0.9999
SNP_A-1780961	0.9998	0.9999	0.9988	0.9998	0.9998	0.999	0.9995	0.9999	0.9995	0.9999
SNP_A-1780962	0.9989	0.9995	0.9997	0.9991	0.9993	0.9998	0.9999	0.9999	0.9999	0.9999
SNP_A-1780963	0.9998	0.9999	0.9988	0.9998	0.9998	0.999	0.9995	0.9999	0.9995	0.9999
SNP_A-1780964	0.9998	0.9999	0.9997	0.9998	0.9998	0.9998	0.9999	0.9999	0.9999	0.9999
SNP_A-1780965	0.9998	0.9999	0.9997	0.9998	0.9998	0.9998	0.9999	0.9999	0.9999	0.9999
SNP_A-1780967	0.9998	0.9999	0.9988	0.9998	0.9998	0.999	0.9999	0.9999	0.9999	0.9999
SNP_A-1780968	0.9998	0.9995	0.9988	0.9998	0.9993	0.999	0.9999	0.9999	0.9999	0.9999
SNP_A-1780969	0.9998	0.9999	0.9997	0.9998	0.9998	0.9998	0.9999	0.9999	0.9999	0.9999
SNP_A-1780970	0.9998	0.9999	0.9997	0.9998	0.9998	0.9998	0.9995	0.9995	0.9995	0.9995
SNP_A-1780973	0.9989	0.9995	0.9997	0.9991	0.9993	0.9998	0.9999	0.9999	0.9999	0.9999
SNP_A-1780974	0.9998	0.9999	0.9988	0.9998	0.9998	0.999	0.9999	0.9995	0.9999	0.9995
SNP_A-1780977	0.9998	0.9999	0.9997	0.9998	0.9998	0.9998	0.9999	0.9999	0.9999	0.9999
SNP_A-1780979	0.9998	0.9999	0.9997	0.9998	0.9998	0.9998	0.9999	0.9999	0.9999	0.9999
SNP_A-1780983	0.9998	0.9995	0.9997	0.9998	0.9993	0.9998	0.9999	0.9999	0.9999	0.9999
SNP_A-1780984	0.9989	0.9999	0.9988	0.9991	0.9998	0.999	0.9999	0.9995	0.9999	0.9995
SNP_A-1780985	0.9998	0.9995	0.9997	0.9998	0.9993	0.9998	0.9999	0.9995	0.9999	0.9995
SNP_A-1780987	0.9989	0.9999	0.9997	0.9991	0.9998	0.9998	0.9999	0.9995	0.9999	0.9995
SNP_A-1780990	0.9998	0.9999	0.9997	0.9998	0.9998	0.9998	0.9999	0.9999	0.9999	0.9999
SNP_A-1780991	0.9998	0.9995	0.9988	0.9998	0.9993	0.999	0.9995	0.9999	0.9995	0.9999
SNP_A-1780992	0.9998	0.9995	0.9997	0.9998	0.9993	0.9998	0.9999	0.9995	0.9999	0.9995
SNP_A-1780999	0.9744	0.9999	0.9988	0.9998	0.9998	0.999	0.9995	0.9995	0.9995	0.9995
SNP_A-1781000	0.9998	0.9999	0.9988	0.9998	0.9998	0.999	0.9999	0.9999	0.9999	0.9999
SNP_A-1781001	0.9989	0.9999	0.9997	0.9991	0.9998	0.9998	0.9995	0.9995	0.9995	0.9995
SNP_A-1781002	0.9998	0.9999	0.9997	0.9998	0.9998	0.9998	0.9999	0.9999	0.9999	0.9999
SNP_A-1781004	0.9989	0.9999	0.9997	0.9991	0.9998	0.9998	0.9999	0.9999	0.9999	0.9999
SNP_A-1781005	0.9989	0.9999	0.9997	0.9981	0.9998	0.9998	0.9995	0.9999	0.9995	0.9999
SNP_A-1781006	0.9998	0.9999	0.9997	0.9998	0.9998	0.9998	0.9999	0.9999	0.9999	0.9999
SNP_A-1781009	0.9989	0.9999	0.9997	0.9991	0.9998	0.9998	0.9995	0.9999	0.9995	0.9999
SNP_A-1781010	0.9998	0.9995	0.9997	0.9998	0.9993	0.9998	0.9999	0.9999	0.9999	0.9999
SNP_A-1781011	0.9998	0.9995	0.9997	0.9998	0.9993	0.9998	0.9999	0.9999	0.9999	0.9999
SNP_A-1781012	0.9998	0.9995	0.9997	0.9998	0.9993	0.9998	0.9995	0.9999	0.9995	0.9999
SNP_A-1781013	0.9998	0.9999	0.9997	0.9998	0.9998	0.9998	0.9999	0.9999	0.9999	0.9999
SNP_A-1781014	0.9998	0.9999	0.9997	0.9998	0.9998	0.9998	0.9999	0.9999	0.9999	0.9999
SNP_A-1781015	0.9998	0.9999	0.9997	0.9998	0.9998	0.9998	0.9999	0.9999	0.9999	0.9999
SNP_A-1781017	0.9998	0.9999	0.9997	0.9998	0.9998	0.9998	0.9999	0.9999	0.9999	0.9999
SNP_A-1781019	0.9989	0.9999	0.9997	0.9998	0.9998	0.9998	0.9999	0.9999	0.9999	0.9999
SNP_A-1781021	0.9989	0.9995	0.9997	0.9998	0.9993	0.9998	0.9995	0.9999	0.9995	0.9999
SNP_A-1781022	0.9998	0.9999	0.9997	0.9998	0.9998	0.9998	0.9995	0.9999	0.9995	0.9999
SNP_A-1781024	0.9998	0.9999	0.9967	0.9998	0.9998	0.9998	0.9995	0.9999	0.9995	0.9999
SNP_A-1781026	0.9989	0.9999	0.9997	0.9798	0.9998	0.9998	0.9995	0.9999	0.9995	0.9999
SNP_A-1781027	0.9989	0.9995	0.9997	0.9991	0.9993	0.9998	0.9995	0.9999	0.9995	0.9999
SNP_A-1781028	0.9989	0.9999	0.9988	0.9991	0.9998	0.999	0.9999	0.9999	0.9999	0.9999
SNP_A-1781029	0.9998	0.9999	0.9997	0.9998	0.9998	0.9998	0.9999	0.9999	0.9999	0.9999
SNP_A-1781030	0.9998	0.9999	0.9997	0.9998	0.9998	0.9998	0.9999	0.9999	0.9999	0.9999
SNP_A-1781031	0.9998	0.9999	0.9988	0.9998	0.9998	0.999	0.9999	0.9999	0.9999	0.9999
SNP_A-1781032	0.9989	0.9995	0.9988	0.9991	0.9993	0.999	0.9995	0.9999	0.9995	0.9999
SNP_A-1781033	0.9998	0.9999	0.9571	0.9998	0.9998	0.7508	0.9952	0.9999	0.9995	0.9999
SNP_A-1781036	0.9989	0.9999	0.9997	0.9991	0.9998	0.9998	0.9999	0.9995	0.9999	0.9995
SNP_A-1781037	0.9998	0.9995	0.9997	0.9998	0.9993	0.9998	0.9999	0.9999	0.9999	0.9999
SNP_A-1781039	0.9994	0.9995	0.9996	0.9993	0.9993	0.9998	0.9999	0.9995	0.9999	0.9995
SNP_A-1781041	0.9998	0.9999	0.9997	0.9998	0.9998	0.9998	0.9999	0.9999	0.9999	0.9999
SNP_A-1781042	0.9998	0.9999	0.9997	0.9998	0.9998	0.9998	0.9999	0.9999	0.9999	0.9999
SNP_A-1781043	0.9998	0.9999	0.9997	0.9998	0.9998	0.9998	0.9999	0.9995	0.9999	0.9995
SNP_A-1781044	0.9989	0.9995	0.9988	0.9998	0.9998	0.9998	0.9999	0.9999	0.9999	0.9999
SNP_A-1781045	0.9998	0.9999	0.9997	0.9998	0.9998	0.9998	0.9999	0.9999	0.9999	0.9999
SNP_A-1781047	0.3333	0.9999	0.9714	0.9991	0.9998	0.9899	0.9999	0.9999	0.9999	0.9999
SNP_A-1781048	0.9979	0.9995	0.9993	0.9998	0.9993	0.9998	0.9995	0.9995	0.9995	0.9995
SNP_A-1781049	0.9998	0.9999	0.9988	0.9998	0.9998	0.999	0.9999	0.9999	0.9999	0.9999
SNP_A-1781050	0.9998	0.9999	0.9997	0.9998	0.9998	0.9998	0.9999	0.9995	0.9999	0.9995
SNP_A-1781051	0.9994	0.9995	0.9997	0.999	0.9993	0.9995	0.9999	0.9995	0.9999	0.9995
SNP_A-1781052	0.9989	0.9999	0.9997	0.9991	0.9998	0.9998	0.9995	0.9999	0.9995	0.9999
SNP_A-1781053	0.9998	0.9999	0.9997	0.9998	0.9998	0.9998	0.9999	0.9999	0.9999	0.9999
SNP_A-1781054	0.9997	0.9999	0.9997	0.9998	0.9998	0.9998	0.9999	0.9999	0.9999	0.9999
SNP_A-1781055	0.9998	0.9999	0.9997	0.9998	0.9998	0.9998	0.9999	0.9999	0.9999	0.9999
SNP_A-1781057	0.9989	0.9999	0.9988	0.9991	0.9998	0.999	0.9999	0.9995	0.9999	0.9995
SNP_A-1781058	0.9998	0.9999	0.9997	0.9998	0.9998	0.9998	0.9999	0.9999	0.9999	0.9999
SNP_A-1781059	0.9998	0.9999	0.9997	0.9998	0.9998	0.9998	0.9999	0.9999	0.9999	0.9999
SNP_A-1781061	0.9996	0.9977	0.9997	0.9998	0.9993	0.9998	0.9999	0.9999	0.9999	0.9999
SNP_A-1781062	0.9996	0.9981	0.9944	0.9998	0.9998	0.6293	0.9999	0.9869	0.9999	0.9855
SNP_A-1781063	0.9998	0.9999	0.9988	0.9998	0.9998	0.999	0.9995	0.9999	0.9995	0.9999
SNP_A-1781064	0.9998	0.9999	0.9997	0.9998	0.9998	0.9998	0.9999	0.9999	0.9999	0.9999
SNP_A-1781066	0.9989	0.9999	0.9997	0.9991	0.9998	0.9998	0.9999	0.9999	0.9999	0.9999
SNP_A-1781067	0.9998	0.9999	0.9997	0.9998	0.9998	0.9998	0.9999	0.9999	0.9999	0.9999
SNP_A-1781069	0.9998	0.9999	0.9997	0.9998	0.9998	0.9998	0.9995	0.9995	0.9995	0.9995
SNP_A-1781071	0.9989	0.9995	0.9988	0.9998	0.9993	0.999	0.9999	0.9999	0.9999	0.9999
SNP_A-1781073	0.9998	0.9995	0.9997	0.9998	0.9993	0.9998	0.9999	0.9999	0.9999	0.9999
SNP_A-1781074	0.9998	0.9999	0.9997	0.9998	0.9998	0.9998	0.9999	0.9999	0.9999	0.9999
SNP_A-1781075	0.9998	0.9995	0.9997	0.9998	0.9993	0.9998	0.9995	0.9999	0.9995	0.9999
SNP_A-1781076	0.9989	0.9995	0.9997	0.9991	0.9993	0.9998	0.9999	0.9999	0.9999	0.9999
SNP_A-1781078	0.9998	0.9999	0.9988	0.9998	0.9998	0.999	0.9999	0.9999	0.9999	0.9999
SNP_A-1781079	0.9998	0.9995	0.9997	0.9998	0.9993	0.9998	0.9999	0.9995	0.9999	0.9995
SNP_A-1781081	0.9989	0.9999	0.9997	0.9991	0.9998	0.9998	0.9999	0.9995	0.9999	0.9995
SNP_A-1781082	0.9998	0.9999	0.9997	0.9998	0.9998	0.9998	0.9999	0.9999	0.9999	0.9999
SNP_A-1781083	0.9998	0.9999	0.9997	0.9998	0.9998	0.9998	0.9999	0.9999	0.9999	0.9999
SNP_A-1781084	0.9998	0.9999	0.9997	0.9998	0.9998	0.9998	0.9999	0.9999	0.9999	0.9999
SNP_A-1781085	0.9998	0.9985	0.9988	0.9995	0.9998	0.9998	0.9999	0.9999	0.9999	0.9999
SNP_A-1781086	0.9998	0.9999	0.9997	0.9998	0.9998	0.9998	0.9999	0.9999	0.9999	0.9999
SNP_A-1781088	0.9998	0.9995	0.9988	0.9998	0.9993	0.999	0.9999	0.9995	0.9999	0.9995
SNP_A-1781089	0.9998	0.9999	0.9988	0.9998	0.9998	0.999	0.9999	0.9999	0.9999	0.9999
SNP_A-1781090	0.9998	0.9995	0.9615	0.9998	0.9986	0.997	0.9999	0.9999	0.9999	0.9999
SNP_A-1781091	0.9989	0.9999	0.9988	0.9991	0.9998	0.9986	0.9995	0.9999	0.9995	0.9999
SNP_A-1781092	0.9989	0.9999	0.9997	0.9991	0.9998	0.9998	0.9999	0.9999	0.9999	0.9999
SNP_A-1781095	0.9998	0.9999	0.9997	0.9998	0.9998	0.9998	0.9999	0.9995	0.9999	0.9995
SNP_A-1781097	0.9998	0.9999	0.9997	0.9998	0.9998	0.9998	0.9999	0.9999	0.9999	0.9999
SNP_A-1781099	0.9998	0.9999	0.9997	0.9998	0.9998	0.9998	0.9999	0.9999	0.9999	0.9999
SNP_A-1781100	0.9989	0.9999	0.9997	0.9991	0.9998	0.9998	0.9999	0.9995	0.9999	0.9995
SNP_A-1781101	0.9989	0.9999	0.9997	0.9991	0.9998	0.9998	0.9999	0.9995	0.9999	0.9995
SNP_A-1781102	0.9998	0.9999	0.9997	0.9998	0.9998	0.9998	0.9995	0.9999	0.9995	0.9999
SNP_A-1781103	0.9998	0.9999	0.9997	0.9998	0.9998	0.9998	0.9999	0.9995	0.9999	0.9995
SNP_A-1781104	0.9998	0.9999	0.9997	0.9998	0.9998	0.9998	0.9999	0.9999	0.9999	0.9999
SNP_A-1781105	0.9989	0.9999	0.9988	0.9991	0.9998	0.999	0.9999	0.9995	0.9999	0.9995
SNP_A-1781106	0.9998	0.9995	0.9997	0.9998	0.9993	0.9998	0.9999	0.9999	0.9999	0.9999
SNP_A-1781107	0.9998	0.9999	0.9997	0.9998	0.9998	0.9998	0.9999	0.9999	0.9999	0.9999
SNP_A-1781108	0.9998	0.9995	0.9997	0.9998	0.9993	0.9998	0.9995	0.9995	0.9995	0.9995
SNP_A-1781109	0.9998	0.9999	0.9997	0.9998	0.9998	0.9998	0.9995	0.9995	0.9995	0.9995
SNP_A-1781112	0.9808	0.9995	0.9947	0.9991	0.9993	0.9997	0.9995	0.9999	0.9995	0.9999
SNP_A-1781113	0.9998	0.9999	0.9997	0.9998	0.9998	0.9998	0.9999	0.9999	0.9999	0.9999
SNP_A-1781116	0.9989	0.9999	0.9997	0.9991	0.9998	0.9998	0.9999	0.9995	0.9999	0.9995
SNP_A-1781118	0.9998	0.9999	0.9997	0.9998	0.9998	0.9998	0.9999	0.9999	0.9999	0.9999
SNP_A-1781119	0.9989	0.9999	0.9988	0.9991	0.9998	0.999	0.9999	0.9995	0.9999	0.9995
SNP_A-1781122	0.9998	0.9999	0.9997	0.9998	0.9998	0.9998	0.9995	0.9999	0.9995	0.9999
SNP_A-1781123	0.9989	0.9995	0.9988	0.9991	0.9993	0.999	0.9999	0.9995	0.9999	0.9995
SNP_A-1781124	0.9998	0.9995	0.9997	0.9998	0.9993	0.9998	0.9999	0.9995	0.9999	0.9995
SNP_A-1781125	0.9998	0.9999	0.9997	0.9998	0.9998	0.9998	0.9999	0.9999	0.9999	0.9999
SNP_A-1781126	0.9998	0.9999	0.9997	0.9998	0.9998	0.9998	0.9999	0.9999	0.9999	0.9999
SNP_A-1781127	0.9998	0.9999	0.9997	0.9998	0.9998	0.9998	0.9999	0.9999	0.9999	0.9999
SNP_A-1781128	0.9989	0.9999	0.9988	0.9991	0.9998	0.999	0.9995	0.9995	0.9995	0.9995
SNP_A-1781130	0.9998	0.9995	0.9988	0.9998	0.9993	0.999	0.9995	0.9995	0.9995	0.9995
SNP_A-1781131	0.9998	0.9999	0.9997	0.9998	0.9998	0.9998	0.9999	0.9999	0.9999	0.9999
SNP_A-1781132	0.9998	0.9999	0.9997	0.9998	0.9998	0.9998	0.9999	0.9999	0.9999	0.9999
SNP_A-1781134	0.9989	0.9995	0.9997	0.9991	0.9993	0.9998	0.9999	0.9995	0.9999	0.9995
SNP_A-1781135	0.9989	0.9995	0.9997	0.9991	0.9993	0.9998	0.9995	0.9999	0.9995	0.9999
SNP_A-1781136	0.9989	0.9995	0.9997	0.9975	0.9993	0.9998	0.9981	0.9999	0.9995	0.9999
SNP_A-1781139	0.9989	0.9995	0.9988	0.9991	0.9993	0.999	0.9995	0.9995	0.9995	0.9995
SNP_A-1781140	0.9989	0.9995	0.9997	0.9991	0.9993	0.9998	0.9995	0.9999	0.9995	0.9999
SNP_A-1781143	0.9998	0.9999	0.9997	0.9998	0.9998	0.9998	0.9999	0.9999	0.9999	0.9999
SNP_A-1781144	0.9998	0.9999	0.9997	0.9998	0.9998	0.9998	0.9995	0.9999	0.9995	0.9999
SNP_A-1781145	0.9998	0.9999	0.9997	0.9998	0.9998	0.9998	0.9995	0.9999	0.9995	0.9999
SNP_A-1781147	0.9998	0.9999	0.9988	0.9998	0.9998	0.999	0.9995	0.9999	0.9995	0.9999
SNP_A-1781149	0.9989	0.9999	0.9997	0.9991	0.9998	0.9998	0.9999	0.9995	0.9999	0.9995
SNP_A-1781151	0.9998	0.9999	0.9988	0.9998	0.9998	0.999	0.9999	0.9999	0.9999	0.9999
SNP_A-1781152	0.9989	0.9999	0.9988	0.9991	0.9998	0.999	0.9995	0.9995	0.9995	0.9995
SNP_A-1781154	0.9989	0.9999	0.9997	0.9991	0.9998	0.9998	0.9995	0.9999	0.9995	0.9999
SNP_A-1781156	0.9998	0.9999	0.9988	0.9998	0.9998	0.999	0.9999	0.9999	0.9999	0.9999
SNP_A-1781157	0.9998	0.9995	0.9997	0.9998	0.9993	0.9998	0.9999	0.9999	0.9999	0.9999
SNP_A-1781159	0.9998	0.9999	0.9997	0.9998	0.9998	0.9998	0.9995	0.9995	0.9995	0.9995
SNP_A-1781160	0.9998	0.9999	0.9997	0.9191	0.9998	0.9998	0.9999	0.9995	0.9999	0.9995
SNP_A-1781162	0.9998	0.9995	0.9941	0.9998	0.9993	0.999	0.9999	0.9999	0.9999	0.9999
SNP_A-1781163	0.9989	0.9995	0.9988	0.9991	0.9993	0.999	0.9999	0.9995	0.9999	0.9995
SNP_A-1781164	0.9998	0.9999	0.9997	0.9998	0.9998	0.9998	0.9999	0.9999	0.9999	0.9999
SNP_A-1781166	0.9998	0.9999	0.9988	0.9998	0.9998	0.999	0.9999	0.9999	0.9999	0.9999
SNP_A-1781167	0.9995	0.9995	0.9988	0.9998	0.9998	0.9995	0.9999	0.9999	0.9999	0.9999
SNP_A-1781170	0.3333	0.9999	0.8181	0.9702	0.9987	0.3856	0.9999	0.9999	0.9999	0.9999
SNP_A-1781171	0.9998	0.9999	0.9997	0.9998	0.9998	0.9998	0.9999	0.9999	0.9999	0.9999
SNP_A-1781172	0.9998	0.9999	0.9997	0.9998	0.9998	0.9998	0.9999	0.9999	0.9999	0.9999
SNP_A-1781173	0.9998	0.9999	0.9988	0.9998	0.9998	0.999	0.9999	0.9999	0.9999	0.9999
SNP_A-1781175	0.9998	0.9999	0.9997	0.9998	0.9998	0.9998	0.9995	0.9999	0.9995	0.9999
SNP_A-1781176	0.9998	0.9995	0.9997	0.9998	0.9993	0.9998	0.9999	0.9999	0.9999	0.9999
SNP_A-1781177	0.8975	0.9999	0.9988	0.9998	0.9998	0.999	0.9999	0.9999	0.9999	0.9999
SNP_A-1781178	0.9989	0.9999	0.9997	0.9991	0.9998	0.9998	0.9999	0.9995	0.9999	0.9995
SNP_A-1781180	0.9998	0.9999	0.9997	0.9998	0.9998	0.9998	0.9999	0.9999	0.9999	0.9999
SNP_A-1781181	0.9998	0.9999	0.9997	0.9998	0.9998	0.9998	0.9999	0.9999	0.9999	0.9999
SNP_A-1781182	0.9989	0.9999	0.9997	0.9991	0.9998	0.9998	0.9999	0.9995	0.9999	0.9995
SNP_A-1781183	0.9989	0.9999	0.9997	0.9991	0.9998	0.9998	0.9995	0.9995	0.9995	0.9995
SNP_A-1781184	0.9998	0.9999	0.9988	0.9998	0.9998	0.999	0.9999	0.9999	0.9999	0.9999
SNP_A-1781185	0.9998	0.9999	0.9988	0.9998	0.9998	0.999	0.9999	0.9999	0.9999	0.9999
SNP_A-1781187	0.9998	0.9999	0.9988	0.9998	0.9998	0.999	0.9999	0.9999	0.9999	0.9999
SNP_A-1781188	0.9989	0.9999	0.9997	0.9991	0.9998	0.9998	0.9999	0.9999	0.9999	0.9999
SNP_A-1781189	0.9998	0.9999	0.9997	0.9998	0.9998	0.9998	0.9999	0.9999	0.9999	0.9999
SNP_A-1781190	0.9989	0.9999	0.4353	0.9991	0.9998	0.999	0.9995	0.9999	0.9995	0.9999
SNP_A-1781191	0.9998	0.9999	0.9997	0.9998	0.9998	0.9998	0.9999	0.9999	0.9999	0.9999
SNP_A-1781192	0.9989	0.9999	0.9988	0.9991	0.9998	0.999	0.9999	0.9995	0.9999	0.9995
SNP_A-1781195	0.9989	0.9999	0.9988	0.9991	0.9998	0.999	0.9999	0.9995	0.9999	0.9995
SNP_A-1781196	0.9998	0.9999	0.9997	0.9998	0.9998	0.9998	0.9999	0.9999	0.9999	0.9999
SNP_A-1781198	0.9998	0.9999	0.9997	0.9998	0.9998	0.9998	0.9995	0.9999	0.9995	0.9999
SNP_A-1781199	0.9998	0.9995	0.9997	0.9998	0.9993	0.9998	0.9999	0.9995	0.9999	0.9995
SNP_A-1781200	0.9998	0.9999	0.9997	0.9998	0.9998	0.9998	0.9999	0.9999	0.9999	0.9999
SNP_A-1781202	0.9998	0.9999	0.9997	0.9998	0.9998	0.9998	0.9999	0.9999	0.9999	0.9999
SNP_A-1781204	0.9996	0.9995	0.9988	0.9985	0.9993	0.8705	0.9995	0.9995	0.9995	0.9995
SNP_A-1781206	0.9998	0.9999	0.9988	0.9998	0.9998	0.999	0.9999	0.9995	0.9999	0.9995
SNP_A-1781207	0.9998	0.9995	0.9997	0.9998	0.9993	0.9998	0.9995	0.9999	0.9995	0.9999
SNP_A-1781209	0.9998	0.9999	0.9997	0.9998	0.9998	0.9998	0.9999	0.9999	0.9999	0.9999
SNP_A-1781211	0.9998	0.9999	0.9997	0.9998	0.9998	0.9998	0.9999	0.9999	0.9999	0.9999
SNP_A-1781212	0.9998	0.9999	0.9988	0.9998	0.9998	0.999	0.9995	0.9999	0.9995	0.9999
SNP_A-1781213	0.9998	0.9999	0.9997	0.9998	0.9998	0.9998	0.9995	0.9999	0.9995	0.9999
SNP_A-1781214	0.9998	0.9999	0.9997	0.9998	0.9998	0.9998	0.9995	0.9999	0.9995	0.9999
SNP_A-1781216	0.9989	0.9999	0.9997	0.9991	0.9998	0.9998	0.9999	0.9995	0.9999	0.9995
SNP_A-1781217	0.9989	0.9999	0.9997	0.9991	0.9998	0.9998	0.9995	0.9995	0.9995	0.9995
SNP_A-1781218	0.9998	0.9995	0.9997	0.9998	0.9993	0.9998	0.9995	0.9995	0.9995	0.9995
SNP_A-1781219	0.9989	0.9999	0.9997	0.9991	0.9998	0.9998	0.9999	0.9999	0.9999	0.9999
SNP_A-1781220	0.9998	0.9999	0.9997	0.9998	0.9998	0.9998	0.9999	0.9999	0.9999	0.9999
SNP_A-1781223	0.9989	0.9995	0.9988	0.9991	0.9993	0.999	0.9995	0.9999	0.9995	0.9999
SNP_A-1781224	0.9989	0.9999	0.9988	0.9991	0.9998	0.999	0.9995	0.9999	0.9995	0.9999
SNP_A-1781225	0.9998	0.9999	0.9997	0.9998	0.9998	0.9998	0.9995	0.9999	0.9995	0.9999
SNP_A-1781226	0.9998	0.9995	0.9988	0.9998	0.9993	0.999	0.9999	0.9995	0.9999	0.9995
SNP_A-1781227	0.9998	0.9995	0.7271	0.9998	0.9993	0.999	0.9999	0.9999	0.9999	0.9999
SNP_A-1781228	0.9989	0.9999	0.9997	0.9991	0.9998	0.9998	0.9999	0.9999	0.9999	0.9999
SNP_A-1781229	0.9998	0.9999	0.9997	0.9998	0.9998	0.9998	0.9999	0.9999	0.9999	0.9999
SNP_A-1781230	0.9989	0.9995	0.9997	0.9998	0.9993	0.9998	0.9999	0.9999	0.9999	0.9999
SNP_A-1781231	0.9998	0.9995	0.9997	0.9998	0.9993	0.9998	0.9999	0.9999	0.9999	0.9999
SNP_A-1781233	0.9989	0.9999	0.9997	0.9991	0.9998	0.9998	0.9995	0.9995	0.9995	0.9995
SNP_A-1781235	0.9989	0.9995	0.9988	0.9998	0.9998	0.9998	0.9999	0.9995	0.9999	0.9995
SNP_A-1781236	0.9998	0.9999	0.9988	0.9998	0.9998	0.999	0.9999	0.9999	0.9999	0.9999
SNP_A-1781238	0.9989	0.9999	0.9997	0.9991	0.9998	0.9998	0.9999	0.9999	0.9999	0.9999
SNP_A-1781239	0.9989	0.9999	0.9997	0.9944	0.9998	0.9998	0.9999	0.9995	0.9999	0.9995
SNP_A-1781240	0.9998	0.9995	0.9997	0.9998	0.9993	0.9998	0.9995	0.9995	0.9995	0.9995
SNP_A-1781241	0.9998	0.9999	0.9988	0.9998	0.9998	0.999	0.9995	0.9999	0.9995	0.9999
SNP_A-1781243	0.9998	0.9995	0.9997	0.9998	0.9993	0.9998	0.9999	0.9999	0.9999	0.9999
SNP_A-1781245	0.9998	0.9999	0.9997	0.9998	0.9998	0.9998	0.9995	0.9999	0.9995	0.9999
SNP_A-1781246	0.9998	0.9995	0.9988	0.9998	0.9993	0.999	0.9995	0.9999	0.9995	0.9999
SNP_A-1781248	0.9998	0.9999	0.9988	0.9998	0.8999	0.999	0.9999	0.9999	0.9998	0.9999
SNP_A-1781249	0.711	0.9999	0.9988	0.9997	0.9976	0.9996	0.9999	0.9999	0.9999	0.9999
SNP_A-1781250	0.9998	0.9999	0.9997	0.9998	0.9998	0.9998	0.9999	0.9995	0.9999	0.9995
SNP_A-1781251	0.9998	0.9999	0.9988	0.9998	0.9495	0.999	0.9999	0.9995	0.9999	0.9995
SNP_A-1781252	0.9998	0.9999	0.9988	0.9998	0.9998	0.999	0.9999	0.9999	0.9999	0.9999
SNP_A-1781253	0.9998	0.9999	0.9997	0.9998	0.9998	0.9998	0.9999	0.9999	0.9999	0.9999
SNP_A-1781255	0.9989	0.9999	0.9997	0.9991	0.9998	0.9998	0.9999	0.9999	0.9999	0.9999
SNP_A-1781256	0.9998	0.9999	0.9997	0.9998	0.9998	0.9998	0.9999	0.9999	0.9999	0.9999
SNP_A-1781257	0.9998	0.9999	0.9988	0.9998	0.9998	0.9998	0.9995	0.9999	0.9995	0.9999
SNP_A-1781259	0.8981	0.9995	0.9997	0.935	0.9993	0.9998	0.9995	0.9999	0.9995	0.9999
SNP_A-1781260	0.9998	0.9995	0.9988	0.9998	0.9993	0.999	0.9999	0.9999	0.9999	0.9999
SNP_A-1781261	0.9998	0.9999	0.9997	0.9998	0.9998	0.9921	0.8981	0.9999	0.9999	0.9999
SNP_A-1781264	0.9989	0.9999	0.9988	0.9991	0.9998	0.9998	0.9999	0.9999	0.9999	0.9999
SNP_A-1781265	0.9998	0.9999	0.9997	0.9998	0.9998	0.9998	0.9999	0.9999	0.9999	0.9999
SNP_A-1781266	0.9998	0.9999	0.9997	0.9998	0.9998	0.9998	0.9999	0.9999	0.9999	0.9999
SNP_A-1781267	0.9989	0.9995	0.9997	0.9991	0.9993	0.9998	0.9999	0.9999	0.9999	0.9999
SNP_A-1781268	0.9989	0.9995	0.9997	0.9991	0.9993	0.9998	0.9999	0.9995	0.9999	0.9995
SNP_A-1781269	0.9998	0.9999	0.9997	0.9998	0.9998	0.9998	0.9999	0.9999	0.9999	0.9999
SNP_A-1781270	0.9989	0.9999	0.9988	0.9991	0.9998	0.999	0.9999	0.9999	0.9999	0.9999
SNP_A-1781271	0.9998	0.9999	0.9997	0.9998	0.9998	0.9998	0.9999	0.9999	0.9999	0.9999
SNP_A-1781272	0.9998	0.9999	0.9997	0.9998	0.9998	0.9998	0.9999	0.9999	0.9999	0.9999
SNP_A-1781273	0.9989	0.9995	0.9997	0.9991	0.9993	0.9998	0.9995	0.9995	0.9995	0.9995
SNP_A-1781274	0.9998	0.9999	0.9997	0.9998	0.9998	0.9998	0.9999	0.9999	0.9999	0.9999
SNP_A-1781275	0.9998	0.9999	0.9988	0.9998	0.9998	0.999	0.9995	0.9999	0.9995	0.9999
SNP_A-1781276	0.9996	0.3596	0.7846	0.9998	0.6059	0.9994	0.9999	0.9995	0.9999	0.9995
SNP_A-1781277	0.9998	0.9995	0.9988	0.9998	0.9993	0.999	0.9999	0.9995	0.9999	0.9995
SNP_A-1781279	0.9998	0.9999	0.9997	0.9998	0.9998	0.9998	0.9999	0.9999	0.9999	0.9999
SNP_A-1781281	0.9989	0.9999	0.9997	0.9998	0.9998	0.9998	0.9999	0.9999	0.9999	0.9999
SNP_A-1781282	0.9998	0.9999	0.9988	0.9998	0.9998	0.999	0.9999	0.9999	0.9999	0.9999
SNP_A-1781283	0.9989	0.9999	0.9997	0.9991	0.9998	0.9998	0.9999	0.9995	0.9999	0.9995
SNP_A-1781285	0.9998	0.9995	0.9997	0.9998	0.9993	0.9998	0.9999	0.9999	0.9999	0.9999
SNP_A-1781290	0.9998	0.9999	0.9997	0.9998	0.9998	0.9998	0.9999	0.9999	0.9999	0.9999
SNP_A-1781292	0.9989	0.9999	0.9988	0.9991	0.9998	0.999	0.9995	0.9999	0.9995	0.9999
SNP_A-1781294	0.9998	0.9999	0.9997	0.9998	0.9998	0.9998	0.9995	0.9999	0.9995	0.9999
SNP_A-1781295	0.9998	0.9999	0.9997	0.9998	0.9998	0.9998	0.9995	0.9999	0.9995	0.9999
SNP_A-1781296	0.9989	0.9999	0.9988	0.9991	0.9998	0.999	0.9995	0.9999	0.9995	0.9999
SNP_A-1781299	0.9989	0.9995	0.9997	0.9991	0.9993	0.999	0.9999	0.9999	0.9999	0.9999
SNP_A-1781300	0.9989	0.9999	0.8055	0.9991	0.9998	0.9998	0.9999	0.9999	0.9999	0.9999
SNP_A-1781302	0.9989	0.9999	0.9988	0.9991	0.9998	0.999	0.9999	0.9999	0.9999	0.9999
SNP_A-1781303	0.9998	0.9999	0.9988	0.9998	0.9998	0.999	0.9999	0.9995	0.9999	0.9995
SNP_A-1781304	0.9998	0.9999	0.9997	0.9998	0.9998	0.9998	0.9995	0.9999	0.9995	0.9999
SNP_A-1781306	0.9998	0.9995	0.9997	0.9998	0.9993	0.9998	0.9999	0.9999	0.9999	0.9999
SNP_A-1781307	0.9998	0.9995	0.9997	0.9998	0.9993	0.9998	0.9999	0.9999	0.9999	0.9999
SNP_A-1781308	0.9998	0.9999	0.9997	0.9998	0.9998	0.9998	0.9999	0.9999	0.9999	0.9999
SNP_A-1781310	0.9989	0.9999	0.9988	0.9991	0.9998	0.999	0.9999	0.9999	0.9999	0.9999
SNP_A-1781311	0.9989	0.9999	0.9988	0.9998	0.9998	0.999	0.9999	0.9999	0.9999	0.9999
SNP_A-1781312	0.9998	0.9899	0.9988	0.9998	0.9998	0.999	0.9999	0.9999	0.9999	0.9999
SNP_A-1781313	0.9998	0.9999	0.9997	0.9998	0.9998	0.9998	0.9999	0.9999	0.9999	0.9999
SNP_A-1781314	0.9989	0.9999	0.9988	0.9991	0.9998	0.9998	0.9995	0.9995	0.9995	0.9995
SNP_A-1781316	0.9998	0.9999	0.4116	0.9998	0.9998	0.999	0.9995	0.9999	0.9995	0.9999
SNP_A-1781317	0.9967	0.8109	0.9997	0.9998	0.9998	0.9998	0.9999	0.9999	0.9999	0.9999
SNP_A-1781319	0.9998	0.9999	0.9997	0.9998	0.9998	0.9998	0.9349	0.9999	0.9783	0.9999
SNP_A-1781320	0.9989	0.9995	0.9997	0.9991	0.9993	0.9998	0.9999	0.9999	0.9999	0.9999
SNP_A-1781321	0.9998	0.9999	0.6716	0.9998	0.9998	0.9998	0.9995	0.9999	0.9995	0.9999
SNP_A-1781322	0.3333	0.997	0.9997	0.7369	0.9993	0.9998	0.9999	0.9995	0.9999	0.9995
SNP_A-1781323	0.9998	0.9999	0.9997	0.9998	0.9998	0.9998	0.9999	0.9999	0.9999	0.9999
SNP_A-1781324	0.9998	0.9995	0.9995	0.9998	0.9993	0.9998	0.9999	0.9999	0.9999	0.9999
SNP_A-1781325	0.9989	0.9995	0.9997	0.9991	0.9993	0.9998	0.9995	0.9999	0.9995	0.9999
SNP_A-1781326	0.9998	0.9999	0.9997	0.9998	0.9998	0.9998	0.9999	0.9999	0.9999	0.9999
SNP_A-1781327	0.9989	0.9999	0.9988	0.9991	0.9998	0.999	0.9999	0.9999	0.9999	0.9999
SNP_A-1781329	0.8498	0.9999	0.9988	0.9998	0.9998	0.999	0.9999	0.9995	0.9999	0.9995
SNP_A-1781330	0.9989	0.9999	0.9997	0.9991	0.9998	0.9998	0.9999	0.9999	0.9999	0.9999
SNP_A-1781331	0.9998	0.9999	0.9988	0.9998	0.9998	0.999	0.9999	0.9995	0.9999	0.9995
SNP_A-1781332	0.9998	0.9999	0.9988	0.9998	0.9998	0.999	0.9999	0.9995	0.9999	0.9995
SNP_A-1781333	0.9998	0.9995	0.9988	0.9998	0.9993	0.999	0.9999	0.9999	0.9999	0.9999
SNP_A-1781334	0.9998	0.9999	0.9997	0.9998	0.9998	0.9998	0.9999	0.9999	0.9999	0.9999
SNP_A-1781335	0.9989	0.9999	0.9997	0.9998	0.9998	0.9998	0.9999	0.9999	0.9999	0.9999
SNP_A-1781336	0.9998	0.9999	0.9988	0.9998	0.9998	0.9928	0.9995	0.9999	0.9995	0.9999
SNP_A-1781337	0.9998	0.9999	0.9988	0.9998	0.9998	0.999	0.9999	0.9999	0.9999	0.9999
SNP_A-1781338	0.9989	0.9995	0.9988	0.9991	0.9993	0.999	0.9995	0.9999	0.9995	0.9999
SNP_A-1781339	0.9989	0.9999	0.9997	0.9991	0.9998	0.9998	0.9995	0.9999	0.9995	0.9999
SNP_A-1781344	0.9998	0.9999	0.9997	0.9998	0.9998	0.9998	0.9995	0.9995	0.9995	0.9995
SNP_A-1781345	0.9998	0.9995	0.9997	0.9998	0.9993	0.9998	0.9999	0.9995	0.9999	0.9995
SNP_A-1781347	0.9989	0.9995	0.9988	0.9991	0.9993	0.9867	0.9999	0.9995	0.9999	0.9995
SNP_A-1781348	0.9998	0.9999	0.9997	0.9998	0.9998	0.9998	0.9999	0.9999	0.9999	0.9999
SNP_A-1781350	0.9989	0.9995	0.9988	0.9998	0.9998	0.9998	0.9999	0.9999	0.9999	0.9999
SNP_A-1781352	0.9998	0.9999	0.9997	0.9998	0.9998	0.9998	0.9999	0.9999	0.9999	0.9999
SNP_A-1781354	0.9989	0.9999	0.9997	0.9991	0.9998	0.9998	0.9995	0.9999	0.9995	0.9999
SNP_A-1781355	0.9998	0.9995	0.9988	0.9998	0.9993	0.999	0.9995	0.9999	0.9995	0.9999
SNP_A-1781356	0.9998	0.9999	0.9997	0.9998	0.9998	0.9998	0.9995	0.9999	0.9995	0.9999
SNP_A-1781357	0.9989	0.4921	0.9988	0.9998	0.9998	0.9998	0.9999	0.9995	0.9999	0.9995
SNP_A-1781358	0.9998	0.9999	0.9997	0.9998	0.9998	0.9998	0.9999	0.9999	0.9999	0.9999
SNP_A-1781360	0.9998	0.9995	0.9997	0.9998	0.9993	0.9998	0.9995	0.9999	0.9995	0.9999
SNP_A-1781361	0.9998	0.9999	0.9997	0.9998	0.9998	0.9998	0.9995	0.9999	0.9995	0.9999
SNP_A-1781362	0.9998	0.9999	0.9997	0.9998	0.9998	0.9998	0.9995	0.9999	0.9995	0.9999
SNP_A-1781363	0.9998	0.9999	0.9988	0.9998	0.9998	0.999	0.9999	0.9999	0.9999	0.9999
SNP_A-1781364	0.9989	0.9999	0.9997	0.9991	0.9998	0.9998	0.9995	0.9999	0.9995	0.9999
SNP_A-1781365	0.9998	0.9999	0.9988	0.9998	0.9998	0.999	0.9995	0.9999	0.9995	0.9999
SNP_A-1781366	0.9998	0.9995	0.9997	0.9998	0.9993	0.9998	0.9995	0.9999	0.9995	0.9999
SNP_A-1781368	0.9998	0.9999	0.9997	0.9998	0.9998	0.9998	0.9999	0.9999	0.9999	0.9999
SNP_A-1781369	0.9989	0.9999	0.9997	0.9991	0.9998	0.9998	0.9995	0.9999	0.9995	0.9999
SNP_A-1781370	0.9989	0.9999	0.9997	0.9991	0.9998	0.9998	0.9999	0.9999	0.9999	0.9999
SNP_A-1781371	0.9951	0.9999	0.9984	0.9998	0.9998	0.9998	0.9999	0.9999	0.9999	0.9999
SNP_A-1781372	0.9998	0.9999	0.9988	0.9998	0.9998	0.999	0.9999	0.9999	0.9999	0.9999
SNP_A-1781373	0.9998	0.9999	0.9988	0.9998	0.9998	0.999	0.9999	0.9999	0.9999	0.9999
SNP_A-1781374	0.9998	0.9999	0.9997	0.9998	0.9998	0.9998	0.9999	0.9995	0.9999	0.9995
SNP_A-1781375	0.9997	0.9999	0.9861	0.9998	0.9998	0.999	0.9999	0.9999	0.9999	0.9999
SNP_A-1781379	0.9998	0.9999	0.9997	0.9998	0.9998	0.9998	0.9999	0.9999	0.9999	0.9999
SNP_A-1781380	0.9998	0.9999	0.9997	0.9998	0.9998	0.9998	0.9999	0.9999	0.9999	0.9999
SNP_A-1781381	0.9998	0.9999	0.9997	0.9998	0.9998	0.9998	0.9999	0.9999	0.9999	0.9999
SNP_A-1781382	0.9998	0.9999	0.9997	0.9998	0.9998	0.9998	0.9999	0.9999	0.9999	0.9999
SNP_A-1781383	0.9989	0.9999	0.9988	0.9991	0.9998	0.999	0.9995	0.9999	0.9995	0.9999
SNP_A-1781384	0.9998	0.9999	0.9988	0.9998	0.9998	0.999	0.9999	0.9999	0.9999	0.9999
SNP_A-1781386	0.9998	0.9999	0.9997	0.9998	0.9998	0.9998	0.9999	0.9999	0.9999	0.9999
SNP_A-1781388	0.9998	0.9995	0.9988	0.9998	0.9993	0.999	0.9995	0.9999	0.9995	0.9999
SNP_A-1781389	0.9998	0.9999	0.9988	0.9998	0.9998	0.999	0.9999	0.9999	0.9999	0.9999
SNP_A-1781390	0.9998	0.9999	0.9997	0.9998	0.9998	0.9998	0.9999	0.9999	0.9999	0.9999
SNP_A-1781391	0.9989	0.9997	0.9997	0.9998	0.9998	0.9998	0.9999	0.9999	0.9999	0.9999
SNP_A-1781392	0.9998	0.9999	0.9997	0.9998	0.9998	0.9998	0.9999	0.9999	0.9999	0.9999
SNP_A-1781394	0.9989	0.9995	0.9997	0.9991	0.9993	0.9998	0.9999	0.9995	0.9999	0.9995
SNP_A-1781395	0.9989	0.9999	0.9997	0.9991	0.9998	0.8168	0.9995	0.9995	0.9995	0.9995
SNP_A-1781396	0.9998	0.9999	0.9997	0.9998	0.9998	0.9998	0.9999	0.9999	0.9999	0.9999
SNP_A-1781397	0.9998	0.9999	0.9997	0.9998	0.9998	0.9998	0.9995	0.9999	0.9995	0.9999
SNP_A-1781398	0.9998	0.9999	0.9997	0.9998	0.9998	0.9998	0.9999	0.9999	0.9999	0.9999
SNP_A-1781399	0.9989	0.9999	0.9997	0.9991	0.9998	0.9998	0.9995	0.9995	0.9995	0.9995
SNP_A-1781401	0.9998	0.9999	0.9997	0.9998	0.9998	0.9998	0.9999	0.9999	0.9999	0.9999
SNP_A-1781403	0.9998	0.9999	0.9988	0.9998	0.9998	0.999	0.9995	0.9999	0.9995	0.9999
SNP_A-1781404	0.9989	0.9995	0.9905	0.9991	0.9993	0.999	0.9995	0.9999	0.9995	0.9999
SNP_A-1781406	0.9998	0.9995	0.9988	0.9998	0.9993	0.999	0.9995	0.9995	0.9995	0.9995
SNP_A-1781408	0.9998	0.9995	0.9997	0.9998	0.9993	0.9998	0.6203	0.9559	0.9995	0.9999
SNP_A-1781410	0.9998	0.9999	0.9997	0.9998	0.9998	0.9998	0.9995	0.9999	0.9995	0.9999
SNP_A-1781412	0.9998	0.9999	0.9997	0.9998	0.9998	0.9998	0.9999	0.9999	0.9999	0.9999
SNP_A-1781413	0.9989	0.9876	0.9988	0.9991	0.9998	0.9998	0.9995	0.9999	0.9995	0.9999
SNP_A-1781415	0.9989	0.9999	0.9988	0.9991	0.9998	0.999	0.9995	0.9999	0.9995	0.9999
SNP_A-1781416	0.9998	0.9995	0.9997	0.9998	0.9993	0.9998	0.9999	0.9999	0.9999	0.9999
SNP_A-1781418	0.3333	0.9999	0.9988	0.9998	0.9998	0.999	0.9995	0.9999	0.9995	0.9999
SNP_A-1781419	0.9989	0.9995	0.9997	0.9991	0.9993	0.9998	0.9999	0.9995	0.9999	0.9995
SNP_A-1781420	0.9989	0.9995	0.9988	0.9991	0.9993	0.999	0.9999	0.9999	0.9999	0.9999
SNP_A-1781421	0.9998	0.9999	0.9997	0.9998	0.9998	0.9998	0.9999	0.9999	0.9999	0.9999
SNP_A-1781422	0.9998	0.9995	0.9988	0.9998	0.9993	0.999	0.9999	0.9995	0.9999	0.9995
SNP_A-1781423	0.9998	0.9999	0.9997	0.9998	0.9998	0.9998	0.9999	0.9999	0.9999	0.9999
SNP_A-1781425	0.9998	0.9999	0.9997	0.9998	0.9998	0.9998	0.9999	0.9995	0.9999	0.9995
SNP_A-1781427	0.9998	0.9999	0.9988	0.9998	0.9998	0.999	0.9995	0.9999	0.9995	0.9999
SNP_A-1781428	0.9998	0.9995	0.9988	0.9998	0.9993	0.999	0.9995	0.9999	0.9995	0.9999
SNP_A-1781429	0.9989	0.9995	0.9997	0.9991	0.9993	0.9998	0.9999	0.9995	0.9999	0.9995
SNP_A-1781430	0.9998	0.9999	0.9997	0.9998	0.9998	0.9998	0.9999	0.9999	0.9999	0.9999
SNP_A-1781431	0.9549	0.9995	0.9997	0.9989	0.9993	0.9998	0.9999	0.9995	0.9999	0.9995
SNP_A-1781432	0.9988	0.9999	0.9988	0.3333	0.9998	0.999	0.9995	0.9999	0.9995	0.9999
SNP_A-1781433	0.9989	0.9999	0.7265	0.9991	0.9998	0.999	0.9995	0.9999	0.9995	0.9999
SNP_A-1781434	0.9998	0.9999	0.9997	0.9998	0.9998	0.9998	0.9999	0.9999	0.9999	0.9999
SNP_A-1781435	0.9989	0.9999	0.9988	0.9991	0.9998	0.999	0.9995	0.9999	0.9995	0.9999
SNP_A-1781436	0.9989	0.9995	0.9997	0.9991	0.9993	0.9998	0.9999	0.9999	0.9999	0.9999
SNP_A-1781437	0.9998	0.9995	0.9997	0.9998	0.9993	0.9998	0.9999	0.9999	0.9999	0.9999
SNP_A-1781440	0.9998	0.9999	0.9988	0.9998	0.9998	0.999	0.9995	0.9999	0.9995	0.9999
SNP_A-1781441	0.9998	0.9999	0.9997	0.9998	0.9998	0.9998	0.9999	0.9999	0.9999	0.9999
SNP_A-1781442	0.9989	0.9995	0.9988	0.9991	0.9993	0.999	0.9999	0.9995	0.9999	0.9995
SNP_A-1781444	0.9998	0.9999	0.9997	0.9998	0.9998	0.9998	0.9999	0.9999	0.9999	0.9999
SNP_A-1781446	0.9989	0.9999	0.9997	0.9991	0.9993	0.9998	0.9995	0.9995	0.9995	0.9995
SNP_A-1781447	0.4241	0.9999	0.9996	0.9998	0.9998	0.9998	0.9999	0.9999	0.9999	0.9999
SNP_A-1781448	0.9998	0.9995	0.9997	0.9998	0.9993	0.9998	0.9999	0.9999	0.9999	0.9999
SNP_A-1781449	0.9998	0.9995	0.9997	0.9998	0.9993	0.9998	0.9999	0.9999	0.9999	0.9999
SNP_A-1781450	0.9989	0.9999	0.9997	0.9998	0.9998	0.9998	0.9999	0.9999	0.9999	0.9999
SNP_A-1781452	0.9989	0.9995	0.9988	0.9998	0.9993	0.999	0.9995	0.9999	0.9995	0.9999
SNP_A-1781453	0.9989	0.9999	0.9988	0.9991	0.9998	0.999	0.9995	0.9999	0.9995	0.9999
SNP_A-1781454	0.9998	0.9999	0.9997	0.9998	0.9998	0.9998	0.9999	0.9999	0.9999	0.9999
SNP_A-1781455	0.9998	0.9999	0.9997	0.9998	0.9998	0.9998	0.9999	0.9999	0.9999	0.9999
SNP_A-1781456	0.9998	0.9999	0.9995	0.9998	0.9998	0.9977	0.9999	0.9999	0.9999	0.9999
SNP_A-1781458	0.9998	0.9999	0.9988	0.9998	0.9998	0.999	0.9995	0.9995	0.9995	0.9995
SNP_A-1781459	0.9998	0.9995	0.9997	0.9998	0.9993	0.9998	0.9999	0.9999	0.9999	0.9999
SNP_A-1781461	0.9998	0.9995	0.9997	0.9998	0.9993	0.9998	0.9999	0.9999	0.9999	0.9999
SNP_A-1781462	0.9994	0.9999	0.9997	0.9991	0.9998	0.9998	0.9995	0.9999	0.9995	0.9999
SNP_A-1781463	0.9989	0.9999	0.9988	0.9991	0.9998	0.999	0.9999	0.9999	0.9999	0.9999
SNP_A-1781464	0.9989	0.9999	0.9997	0.9991	0.9998	0.9998	0.9999	0.9999	0.9999	0.9999
SNP_A-1781465	0.9998	0.9999	0.9997	0.9998	0.9998	0.9998	0.9999	0.9999	0.9999	0.9999
SNP_A-1781466	0.9998	0.9995	0.9997	0.9998	0.9993	0.9998	0.9999	0.9999	0.9999	0.9999
SNP_A-1781467	0.9998	0.9995	0.9988	0.9998	0.9993	0.999	0.9995	0.9995	0.9995	0.9995
SNP_A-1781468	0.9998	0.9999	0.9997	0.9998	0.9905	0.9998	0.9999	0.9999	0.9999	0.9999
SNP_A-1781470	0.9966	0.9995	0.9997	0.9998	0.9993	0.9998	0.9999	0.9999	0.9999	0.9999
SNP_A-1781472	0.9998	0.9999	0.9997	0.9998	0.9998	0.9998	0.9999	0.9999	0.9999	0.9999
SNP_A-1781473	0.9989	0.9995	0.9988	0.9991	0.9993	0.999	0.9999	0.9995	0.9999	0.9995
SNP_A-1781474	0.9998	0.9995	0.9988	0.9998	0.9993	0.999	0.9999	0.9995	0.9999	0.9995
SNP_A-1781475	0.9998	0.9999	0.9997	0.9998	0.9998	0.9998	0.9999	0.9999	0.9999	0.9999
SNP_A-1781476	0.9686	0.9999	0.9997	0.9998	0.9998	0.9998	0.9999	0.9995	0.9999	0.9995
SNP_A-1781477	0.9998	0.9999	0.9997	0.9998	0.9998	0.9998	0.9999	0.9999	0.9999	0.9999
SNP_A-1781480	0.9998	0.9999	0.9988	0.9998	0.9998	0.999	0.9999	0.9999	0.9999	0.9999
SNP_A-1781482	0.9998	0.9995	0.9988	0.9998	0.9993	0.999	0.9999	0.9995	0.9999	0.9995
SNP_A-1781483	0.9989	0.9999	0.9758	0.9991	0.989	0.3333	0.9995	0.9995	0.9995	0.9995
SNP_A-1781484	0.9998	0.9999	0.9997	0.9998	0.9998	0.9998	0.9995	0.9999	0.9995	0.9999
SNP_A-1781486	0.9989	0.9999	0.9988	0.9991	0.9987	0.999	0.9995	0.9995	0.9995	0.9995
SNP_A-1781487	0.9989	0.9999	0.9981	0.999	0.9998	0.999	0.9999	0.9999	0.9999	0.9999
SNP_A-1781488	0.9998	0.9999	0.9997	0.9998	0.9998	0.9998	0.9999	0.9999	0.9999	0.9999
SNP_A-1781489	0.9989	0.9999	0.9997	0.9991	0.9998	0.9998	0.9999	0.9999	0.9999	0.9999
SNP_A-1781490	0.9998	0.9999	0.9988	0.9998	0.9998	0.999	0.9999	0.9995	0.9999	0.9995
SNP_A-1781492	0.9998	0.9999	0.9988	0.9998	0.9998	0.999	0.9999	0.9999	0.9999	0.9999
SNP_A-1781493	0.9998	0.9995	0.9997	0.9998	0.9993	0.9998	0.9999	0.9995	0.9999	0.9995
SNP_A-1781494	0.9998	0.9999	0.9997	0.9998	0.9998	0.9998	0.9999	0.9999	0.9999	0.9999
SNP_A-1781496	0.9989	0.9995	0.9988	0.9991	0.9993	0.999	0.9938	0.9999	0.9999	0.9999
SNP_A-1781498	0.9998	0.9999	0.9988	0.9998	0.9998	0.999	0.9995	0.9995	0.9995	0.9995
SNP_A-1781500	0.9998	0.9999	0.9988	0.9998	0.9998	0.999	0.9999	0.9999	0.9999	0.9999
SNP_A-1781502	0.9995	0.9995	0.9997	0.9998	0.9993	0.9998	0.9999	0.9999	0.9999	0.9999
SNP_A-1781503	0.9998	0.9999	0.9997	0.9998	0.9998	0.9998	0.9999	0.9999	0.9999	0.9999
SNP_A-1781504	0.9998	0.9999	0.9225	0.9998	0.9998	0.9998	0.9999	0.9999	0.9999	0.9999
SNP_A-1781505	0.9998	0.9999	0.9997	0.9998	0.9998	0.9998	0.9999	0.9995	0.9999	0.9995
SNP_A-1781506	0.9998	0.9999	0.9997	0.9998	0.9993	0.9998	0.9999	0.9999	0.9999	0.9999
SNP_A-1781507	0.9998	0.9995	0.9997	0.9998	0.9993	0.9998	0.9999	0.9995	0.9999	0.9995
SNP_A-1781508	0.9998	0.9999	0.9997	0.9998	0.9998	0.9998	0.9999	0.9995	0.9999	0.9995
SNP_A-1781509	0.9998	0.9999	0.9997	0.9998	0.9998	0.9998	0.9999	0.9999	0.9999	0.9999
SNP_A-1781510	0.9998	0.9999	0.9997	0.9998	0.9998	0.9998	0.9999	0.9995	0.9999	0.9995
SNP_A-1781511	0.9989	0.9999	0.9988	0.9991	0.9998	0.999	0.9995	0.9999	0.9995	0.9999
SNP_A-1781512	0.9998	0.9999	0.9997	0.9998	0.9998	0.9998	0.9999	0.9999	0.9999	0.9999
SNP_A-1781514	0.9989	0.9995	0.9997	0.9991	0.9993	0.9998	0.9999	0.9999	0.9999	0.9999
SNP_A-1781515	0.9998	0.9999	0.9956	0.9998	0.9998	0.9998	0.9999	0.9999	0.9999	0.9999
SNP_A-1781518	0.9998	0.9995	0.9997	0.9998	0.9993	0.9998	0.9999	0.9995	0.9999	0.9995
SNP_A-1781519	0.9998	0.9999	0.9997	0.9998	0.9998	0.9998	0.9999	0.9999	0.9999	0.9999
SNP_A-1781521	0.9989	0.9995	0.9988	0.9991	0.9993	0.999	0.9999	0.9999	0.9999	0.9999
SNP_A-1781522	0.9998	0.9995	0.9997	0.9998	0.9993	0.9998	0.9995	0.9995	0.9995	0.9995
SNP_A-1781523	0.9997	0.9999	0.73	0.9998	0.9998	0.9998	0.9999	0.9999	0.9999	0.9995
SNP_A-1781525	0.9998	0.9999	0.9997	0.9998	0.9998	0.9998	0.9995	0.9999	0.9995	0.9999
SNP_A-1781527	0.9998	0.9995	0.9988	0.9998	0.9993	0.9986	0.9999	0.9995	0.9999	0.9995
SNP_A-1781528	0.9998	0.9995	0.9988	0.9977	0.9993	0.9998	0.9999	0.9999	0.9999	0.9999
SNP_A-1781529	0.9159	0.9999	0.9997	0.9995	0.9998	0.9998	0.9999	0.9986	0.9999	0.9972
SNP_A-1781530	0.9989	0.9999	0.9997	0.9991	0.9998	0.9998	0.9999	0.9999	0.9999	0.9999
SNP_A-1781531	0.9989	0.9999	0.9988	0.9991	0.9998	0.999	0.9999	0.9999	0.9999	0.9999
SNP_A-1781532	0.9998	0.9999	0.9997	0.9998	0.9998	0.9998	0.9999	0.9999	0.9999	0.9999
SNP_A-1781533	0.9998	0.9999	0.9997	0.9998	0.9998	0.9998	0.9999	0.9999	0.9999	0.9999
SNP_A-1781535	0.9989	0.9995	0.9988	0.9991	0.9993	0.9998	0.9995	0.9999	0.9995	0.9999
SNP_A-1781538	0.9998	0.9995	0.9997	0.9998	0.9993	0.9998	0.9999	0.9995	0.9999	0.9995
SNP_A-1781540	0.9989	0.9999	0.9997	0.9991	0.9998	0.9998	0.9995	0.9999	0.9995	0.9999
SNP_A-1781541	0.9998	0.9995	0.9988	0.9998	0.9993	0.999	0.9999	0.9999	0.9999	0.9999
SNP_A-1781542	0.9998	0.9999	0.9997	0.9998	0.9998	0.9998	0.9999	0.9995	0.9999	0.9995
SNP_A-1781544	0.9989	0.9995	0.9997	0.9991	0.9993	0.9998	0.9999	0.9999	0.9999	0.9999
SNP_A-1781545	0.9998	0.9999	0.9988	0.9998	0.9998	0.999	0.9999	0.9995	0.9999	0.9995
SNP_A-1781546	0.9989	0.9999	0.9988	0.9991	0.9998	0.999	0.9999	0.9995	0.9999	0.9995
SNP_A-1781547	0.9998	0.9999	0.9997	0.9998	0.9998	0.9998	0.9995	0.9999	0.9995	0.9999
SNP_A-1781548	0.9998	0.9999	0.9997	0.9998	0.9998	0.9998	0.9999	0.9999	0.9999	0.9999
SNP_A-1781549	0.9998	0.9999	0.9997	0.947	0.9998	0.9998	0.9999	0.9995	0.9999	0.9995
SNP_A-1781550	0.9998	0.9999	0.9997	0.9998	0.9998	0.9998	0.9999	0.9999	0.9999	0.9999
SNP_A-1781553	0.9989	0.9999	0.9988	0.9991	0.9998	0.999	0.9999	0.9999	0.9999	0.9999
SNP_A-1781554	0.9989	0.9999	0.9988	0.9991	0.9998	0.9998	0.9999	0.9995	0.9999	0.9995
SNP_A-1781555	0.9998	0.9999	0.9997	0.9991	0.9998	0.9998	0.9999	0.9999	0.9999	0.9999
SNP_A-1781557	0.9998	0.9999	0.9997	0.9998	0.9998	0.9998	0.9999	0.9995	0.9999	0.9995
SNP_A-1781558	0.9989	0.9995	0.9997	0.9991	0.9993	0.9998	0.9995	0.9999	0.9995	0.9999
SNP_A-1781559	0.9989	0.9999	0.9988	0.9991	0.9998	0.999	0.9995	0.9999	0.9995	0.9999
SNP_A-1781560	0.9998	0.9999	0.9988	0.9998	0.9998	0.999	0.9999	0.9995	0.9999	0.9995
SNP_A-1781561	0.9998	0.9999	0.9988	0.9998	0.9998	0.999	0.9999	0.9995	0.9999	0.9995
SNP_A-1781564	0.9989	0.9999	0.9997	0.9991	0.9998	0.9998	0.9999	0.9999	0.9999	0.9999
SNP_A-1781565	0.9998	0.9999	0.9997	0.9998	0.9998	0.9998	0.9995	0.9999	0.9995	0.9999
SNP_A-1781566	0.9998	0.9995	0.9997	0.9994	0.9993	0.9998	0.9999	0.9999	0.9999	0.9999
SNP_A-1781570	0.9998	0.9999	0.9997	0.9998	0.9998	0.9998	0.9995	0.9999	0.9995	0.9999
SNP_A-1781571	0.9989	0.9995	0.9988	0.9991	0.9993	0.999	0.9999	0.9995	0.9999	0.9995
SNP_A-1781572	0.9998	0.9999	0.9997	0.9998	0.9998	0.9998	0.9999	0.9999	0.9999	0.9999
SNP_A-1781573	0.9998	0.9999	0.9997	0.9998	0.9998	0.9998	0.9999	0.9999	0.9999	0.9999
SNP_A-1781576	0.9989	0.9995	0.9988	0.9991	0.9993	0.999	0.9999	0.9995	0.9999	0.9995
SNP_A-1781578	0.9998	0.9995	0.9997	0.9998	0.9993	0.9998	0.9995	0.9999	0.9995	0.9999
SNP_A-1781579	0.9989	0.9999	0.9997	0.9991	0.9998	0.9998	0.9995	0.9999	0.9995	0.9999
SNP_A-1781581	0.9998	0.9999	0.9997	0.9998	0.9998	0.9998	0.9999	0.9999	0.9999	0.9999
SNP_A-1781582	0.9998	0.9999	0.9997	0.9998	0.9998	0.9998	0.9999	0.9995	0.9999	0.9995
SNP_A-1781584	0.9998	0.9995	0.9993	0.9998	0.9992	0.9998	0.9999	0.9995	0.9999	0.9995
SNP_A-1781585	0.9989	0.9999	0.9988	0.9991	0.9998	0.999	0.9999	0.9999	0.9999	0.9999
SNP_A-1781586	0.9989	0.9999	0.9997	0.9991	0.9998	0.9998	0.9999	0.9999	0.9999	0.9999
SNP_A-1781587	0.9998	0.9999	0.9988	0.9998	0.9998	0.999	0.9999	0.9999	0.9999	0.9999
SNP_A-1781588	0.9998	0.9999	0.9997	0.8404	0.9998	0.9998	0.9999	0.9993	0.9999	0.9999
SNP_A-1781591	0.9989	0.9995	0.9997	0.9991	0.9993	0.9998	0.9999	0.9999	0.9999	0.9999
SNP_A-1781592	0.9998	0.9999	0.9988	0.9998	0.9998	0.999	0.9999	0.9995	0.9999	0.9995
SNP_A-1781593	0.9989	0.9995	0.9997	0.9991	0.9993	0.9998	0.9999	0.9999	0.9999	0.9999
SNP_A-1781596	0.9998	0.9999	0.9988	0.9998	0.9998	0.999	0.9999	0.9999	0.9999	0.9999
SNP_A-1781597	0.5221	0.9999	0.9988	0.9991	0.9998	0.999	0.9999	0.9999	0.9999	0.9999
SNP_A-1781598	0.9114	0.9999	0.9997	0.9697	0.9998	0.9998	0.9995	0.9992	0.9995	0.9995
SNP_A-1781599	0.9998	0.9999	0.9988	0.9998	0.9998	0.999	0.9995	0.9999	0.9995	0.9999
SNP_A-1781601	0.9998	0.9999	0.9988	0.9998	0.9998	0.999	0.9995	0.9995	0.9995	0.9995
SNP_A-1781604	0.9989	0.9995	0.9988	0.9998	0.9998	0.9998	0.9999	0.9999	0.9999	0.9999
SNP_A-1781605	0.9998	0.9999	0.9988	0.9998	0.9998	0.999	0.9995	0.9999	0.9995	0.9999
SNP_A-1781606	0.9998	0.9995	0.9988	0.9998	0.9993	0.999	0.9999	0.9999	0.9999	0.9999
SNP_A-1781608	0.9998	0.9995	0.9997	0.9998	0.9993	0.9998	0.9999	0.9999	0.9999	0.9999
SNP_A-1781609	0.9998	0.9999	0.9997	0.9998	0.9998	0.9998	0.9999	0.9999	0.9999	0.9999
SNP_A-1781610	0.9998	0.9995	0.9997	0.9998	0.9993	0.9998	0.9999	0.9999	0.9999	0.9999
SNP_A-1781612	0.9998	0.9999	0.9997	0.9998	0.9998	0.9998	0.9995	0.9995	0.9995	0.9995
SNP_A-1781613	0.9998	0.9999	0.9997	0.9998	0.9998	0.9998	0.9999	0.9999	0.9999	0.9999
SNP_A-1781614	0.9989	0.9995	0.9997	0.9991	0.9993	0.9998	0.9995	0.9999	0.9995	0.9999
SNP_A-1781615	0.9998	0.9999	0.9997	0.9998	0.9998	0.999	0.9999	0.9999	0.9999	0.9999
SNP_A-1781616	0.9989	0.9999	0.9997	0.9991	0.9998	0.9998	0.9999	0.9995	0.9999	0.9995
SNP_A-1781617	0.9998	0.9999	0.9997	0.9998	0.9998	0.9998	0.9995	0.9999	0.9995	0.9999
SNP_A-1781618	0.9998	0.9999	0.9997	0.9998	0.9998	0.9998	0.9999	0.9999	0.9999	0.9999
SNP_A-1781624	0.9998	0.9995	0.9988	0.9998	0.9993	0.999	0.9999	0.9999	0.9999	0.9999
SNP_A-1781625	0.9989	0.9995	0.9997	0.9991	0.9993	0.9959	0.9995	0.9999	0.9995	0.9999
SNP_A-1781626	0.9998	0.9999	0.9997	0.9998	0.9998	0.9998	0.9999	0.9999	0.9999	0.9999
SNP_A-1781627	0.9998	0.9999	0.9997	0.9998	0.9998	0.9998	0.9999	0.9999	0.9999	0.9999
SNP_A-1781629	0.9998	0.9999	0.9988	0.9998	0.9998	0.999	0.9999	0.9999	0.9999	0.9999
SNP_A-1781630	0.9998	0.9995	0.9997	0.9998	0.9993	0.9998	0.9999	0.9995	0.9999	0.9995
SNP_A-1781631	0.9998	0.9999	0.9988	0.9998	0.9998	0.999	0.9999	0.9995	0.9999	0.9995
SNP_A-1781633	0.9998	0.9999	0.9988	0.9998	0.9998	0.999	0.9999	0.9999	0.9999	0.9999
SNP_A-1781634	0.9998	0.9995	0.9997	0.9998	0.9993	0.9998	0.9999	0.9999	0.9999	0.9999
SNP_A-1781635	0.9998	0.9999	0.9997	0.9998	0.9998	0.9998	0.9999	0.9999	0.9999	0.9999
SNP_A-1781636	0.9998	0.9995	0.9997	0.9998	0.9993	0.9998	0.9995	0.9995	0.9995	0.9995
SNP_A-1781637	0.9998	0.9995	0.9997	0.9998	0.9993	0.9998	0.9999	0.9999	0.9999	0.9999
SNP_A-1781641	0.9989	0.9999	0.9997	0.9991	0.9998	0.9998	0.9995	0.9995	0.9995	0.9995
SNP_A-1781642	0.9998	0.9999	0.9997	0.9998	0.9998	0.9998	0.9995	0.9999	0.9995	0.9999
SNP_A-1781644	0.9989	0.9999	0.9997	0.9991	0.9998	0.9998	0.9995	0.9999	0.9995	0.9999
SNP_A-1781645	0.9998	0.9999	0.9997	0.9998	0.9998	0.9998	0.9995	0.9999	0.9995	0.9999
SNP_A-1781646	0.9912	0.9999	0.9988	0.9991	0.9998	0.999	0.9999	0.9999	0.9999	0.9999
SNP_A-1781647	0.8285	0.9995	0.9993	0.9991	0.9993	0.9998	0.9995	0.9995	0.9995	0.9995
SNP_A-1781648	0.9998	0.9999	0.9997	0.9998	0.9998	0.9998	0.9999	0.9999	0.9999	0.9999
SNP_A-1781650	0.915	0.9999	0.9997	0.9802	0.9998	0.9998	0.9999	0.9995	0.9999	0.9995
SNP_A-1781651	0.9998	0.9999	0.9988	0.9998	0.9998	0.999	0.9999	0.9999	0.9999	0.9999
SNP_A-1781652	0.9998	0.9999	0.9997	0.9998	0.9998	0.9998	0.9999	0.9995	0.9999	0.9995
SNP_A-1781654	0.9998	0.9999	0.9997	0.9998	0.9998	0.9998	0.9999	0.9995	0.9999	0.9995
SNP_A-1781658	0.9998	0.9995	0.9997	0.9998	0.9993	0.9998	0.9999	0.9995	0.9999	0.9995
SNP_A-1781659	0.9989	0.9999	0.9988	0.9991	0.9998	0.999	0.9995	0.9995	0.9995	0.9995
SNP_A-1781660	0.9989	0.9995	0.9997	0.9991	0.9993	0.9998	0.9995	0.9999	0.9995	0.9999
SNP_A-1781661	0.9998	0.9995	0.9997	0.9998	0.9993	0.9998	0.9999	0.9999	0.9999	0.9999
SNP_A-1781662	0.9998	0.9999	0.9997	0.9998	0.9998	0.9998	0.9999	0.9999	0.9999	0.9999
SNP_A-1781664	0.9998	0.9999	0.9988	0.9998	0.9998	0.999	0.9999	0.9999	0.9999	0.9999
SNP_A-1781665	0.9998	0.9999	0.9997	0.9998	0.9998	0.9998	0.9999	0.9999	0.9999	0.9999
SNP_A-1781666	0.962	0.9992	0.9997	0.9991	0.9991	0.9982	0.9995	0.9999	0.9995	0.9992
SNP_A-1781669	0.9998	0.9999	0.9988	0.9998	0.9998	0.999	0.9995	0.9999	0.9995	0.9999
SNP_A-1781670	0.9998	0.9999	0.9997	0.9998	0.9998	0.9998	0.9999	0.9995	0.9999	0.9995
SNP_A-1781671	0.9998	0.9999	0.9997	0.9991	0.9868	0.9967	0.9999	0.9999	0.9998	0.9999
SNP_A-1781672	0.9998	0.9995	0.9997	0.9998	0.9993	0.9998	0.9999	0.9995	0.9999	0.9995
SNP_A-1781673	0.9989	0.9999	0.9988	0.9991	0.9998	0.999	0.9999	0.9995	0.9999	0.9995
SNP_A-1781674	0.9903	0.9999	0.9968	0.656	0.9997	0.9998	0.9999	0.9995	0.9999	0.9995
SNP_A-1781676	0.9998	0.9995	0.9997	0.9998	0.9993	0.9998	0.9999	0.9995	0.9999	0.9995
SNP_A-1781680	0.9807	0.9999	0.9997	0.9998	0.9998	0.9998	0.9999	0.9999	0.9995	0.9999
SNP_A-1781682	0.9998	0.9999	0.9997	0.9998	0.9998	0.9998	0.9999	0.9999	0.9999	0.9999
SNP_A-1781683	0.965	0.9999	0.9458	0.9951	0.9994	0.9964	0.9998	0.9999	0.9999	0.9999
SNP_A-1781684	0.9998	0.9999	0.9997	0.9998	0.9998	0.9998	0.9999	0.9999	0.9999	0.9999
SNP_A-1781686	0.9998	0.9995	0.9988	0.9998	0.9993	0.999	0.9995	0.9995	0.9995	0.9995
SNP_A-1781688	0.9998	0.9995	0.9988	0.9998	0.9993	0.999	0.9995	0.9999	0.9995	0.9999
SNP_A-1781690	0.9998	0.9995	0.9997	0.9998	0.9993	0.9998	0.9995	0.9999	0.9995	0.9999
SNP_A-1781692	0.9998	0.9999	0.9988	0.9998	0.9998	0.999	0.9999	0.9999	0.9999	0.9999
SNP_A-1781693	0.9998	0.9999	0.9988	0.9998	0.9998	0.999	0.9995	0.9995	0.9995	0.9995
SNP_A-1781694	0.9998	0.9999	0.9997	0.9998	0.9998	0.9998	0.9999	0.9999	0.9999	0.9999
SNP_A-1781695	0.6848	0.9954	0.9964	0.9998	0.9998	0.9998	0.9999	0.9999	0.9999	0.9999
SNP_A-1781696	0.9989	0.9995	0.9997	0.9991	0.9993	0.9998	0.9995	0.9995	0.9995	0.9995
SNP_A-1781697	0.3428	0.9967	0.9997	0.8718	0.9907	0.9111	0.9995	0.9995	0.9995	0.9995
SNP_A-1781698	0.9989	0.9995	0.9988	0.9991	0.9993	0.999	0.9999	0.9999	0.9999	0.9999
SNP_A-1781700	0.9989	0.9999	0.9997	0.9991	0.9998	0.9998	0.9995	0.9999	0.9995	0.9999
SNP_A-1781701	0.9998	0.9999	0.9997	0.9998	0.9998	0.9998	0.9999	0.9999	0.9999	0.9999
SNP_A-1781702	0.9998	0.9999	0.9997	0.9998	0.9998	0.9998	0.9999	0.9999	0.9999	0.9999
SNP_A-1781703	0.9998	0.9999	0.9997	0.9998	0.9998	0.9998	0.9999	0.9999	0.9999	0.9999
SNP_A-1781704	0.9998	0.9995	0.9997	0.9998	0.9993	0.9998	0.9995	0.9999	0.9995	0.9999
SNP_A-1781705	0.9989	0.9999	0.9997	0.9991	0.9998	0.9998	0.9999	0.9999	0.9999	0.9999
SNP_A-1781706	0.9989	0.9999	0.9997	0.9991	0.9988	0.9998	0.9999	0.9995	0.9999	0.9995
SNP_A-1781707	0.9998	0.9999	0.9997	0.9998	0.9998	0.9998	0.9999	0.9999	0.9999	0.9999
SNP_A-1781708	0.9996	0.9999	0.5608	0.9998	0.9998	0.999	0.9999	0.9999	0.9999	0.9999
SNP_A-1781710	0.9976	0.9999	0.9586	0.9998	0.9998	0.9998	0.9999	0.9999	0.9999	0.9999
SNP_A-1781711	0.9998	0.9995	0.9997	0.9998	0.9993	0.9998	0.9999	0.9999	0.9999	0.9999
SNP_A-1781712	0.9998	0.9995	0.9988	0.9998	0.9993	0.9998	0.9999	0.9999	0.9999	0.9999
SNP_A-1781713	0.9998	0.9995	0.9997	0.9998	0.9993	0.9998	0.9995	0.9995	0.9995	0.9995
SNP_A-1781714	0.9998	0.9999	0.9997	0.9998	0.9998	0.9998	0.9999	0.9999	0.9999	0.9999
SNP_A-1781715	0.9998	0.9999	0.9997	0.9998	0.9998	0.9998	0.9999	0.9999	0.9999	0.9999
SNP_A-1781716	0.9998	0.9999	0.9988	0.9998	0.9998	0.999	0.9995	0.9999	0.9995	0.9999
SNP_A-1781717	0.9989	0.9998	0.9988	0.9991	0.9993	0.999	0.9999	0.9999	0.9999	0.9999
SNP_A-1781718	0.9998	0.9999	0.9997	0.9998	0.9998	0.9998	0.9999	0.9999	0.9999	0.9999
SNP_A-1781719	0.9998	0.9999	0.9982	0.9998	0.9998	0.999	0.9995	0.9995	0.9995	0.9995
SNP_A-1781722	0.9994	0.9999	0.9988	0.8243	0.9998	0.9743	0.9999	0.9999	0.9999	0.9999
SNP_A-1781723	0.9998	0.9995	0.9997	0.9998	0.9993	0.9998	0.9995	0.9995	0.9995	0.9995
SNP_A-1781724	0.9998	0.9999	0.9997	0.9998	0.9998	0.9998	0.9999	0.9999	0.9999	0.9999
SNP_A-1781728	0.9989	0.9999	0.9997	0.9991	0.9998	0.9998	0.9995	0.9999	0.9995	0.9999
SNP_A-1781729	0.9998	0.9999	0.9997	0.9998	0.9998	0.9998	0.9999	0.9999	0.9999	0.9999
SNP_A-1781730	0.9998	0.9999	0.9997	0.9998	0.9998	0.9998	0.9999	0.9999	0.9999	0.9999
SNP_A-1781732	0.9989	0.9999	0.9997	0.9991	0.9998	0.9998	0.9995	0.9995	0.9995	0.9995
SNP_A-1781735	0.9989	0.9995	0.9988	0.9991	0.9993	0.999	0.9995	0.9999	0.9995	0.9999
SNP_A-1781736	0.9998	0.9999	0.9997	0.9998	0.9998	0.9998	0.9999	0.9999	0.9999	0.9999
SNP_A-1781737	0.9832	0.9999	0.9988	0.9998	0.9998	0.3333	0.9999	0.9999	0.9999	0.9999
SNP_A-1781739	0.9998	0.9995	0.9997	0.9998	0.9993	0.9998	0.9995	0.9999	0.9995	0.9999
SNP_A-1781741	0.9989	0.9999	0.9988	0.9991	0.9998	0.999	0.9999	0.9999	0.9999	0.9999
SNP_A-1781742	0.9989	0.9995	0.9988	0.9998	0.9998	0.9998	0.9999	0.9995	0.9999	0.9995
SNP_A-1781743	0.997	0.9995	0.9988	0.9998	0.9993	0.9998	0.9999	0.9995	0.9999	0.9995
SNP_A-1781745	0.9998	0.9995	0.9997	0.9998	0.9993	0.9998	0.9995	0.9999	0.9995	0.9999
SNP_A-1781746	0.9998	0.9999	0.9997	0.9998	0.9998	0.9998	0.9999	0.9999	0.9999	0.9999
SNP_A-1781747	0.9998	0.9999	0.9997	0.9998	0.9998	0.9998	0.9995	0.9999	0.9995	0.9999
SNP_A-1781748	0.9989	0.9995	0.9997	0.9991	0.9993	0.9998	0.9995	0.9995	0.9995	0.9995
SNP_A-1781749	0.9989	0.9999	0.9979	0.9991	0.9997	0.999	0.9999	0.9999	0.9999	0.9999
SNP_A-1781751	0.9998	0.9995	0.9988	0.9998	0.9993	0.999	0.9995	0.9995	0.9995	0.9995
SNP_A-1781752	0.9998	0.9995	0.9997	0.9998	0.9993	0.9998	0.9995	0.9995	0.9995	0.9995
SNP_A-1781753	0.9989	0.9999	0.9988	0.9991	0.9998	0.999	0.9999	0.9999	0.9999	0.9999
SNP_A-1781756	0.9998	0.9995	0.9997	0.9998	0.9993	0.9998	0.9995	0.9999	0.9995	0.9999
SNP_A-1781757	0.9998	0.9999	0.9997	0.9998	0.9998	0.9998	0.9999	0.9999	0.9999	0.9999
SNP_A-1781759	0.9998	0.9995	0.9997	0.9998	0.9993	0.9998	0.9999	0.9999	0.9999	0.9999
SNP_A-1781760	0.9998	0.9999	0.9988	0.9998	0.9998	0.999	0.9995	0.9999	0.9995	0.9999
SNP_A-1781761	0.9998	0.9999	0.9988	0.9998	0.9998	0.999	0.9995	0.9995	0.9995	0.9995
SNP_A-1781762	0.9998	0.9999	0.9997	0.9998	0.9998	0.9998	0.9999	0.9999	0.9999	0.9999
SNP_A-1781764	0.9989	0.9999	0.9988	0.9991	0.9998	0.999	0.9999	0.9995	0.9999	0.9995
SNP_A-1781765	0.9989	0.9995	0.9997	0.9991	0.9993	0.9998	0.9995	0.9999	0.9995	0.9999
SNP_A-1781766	0.9989	0.9999	0.9988	0.9991	0.9998	0.999	0.9999	0.9999	0.9999	0.9999
SNP_A-1781767	0.9998	0.9999	0.9997	0.9998	0.9998	0.9998	0.9999	0.9999	0.9999	0.9999
SNP_A-1781768	0.9998	0.9999	0.9997	0.9998	0.9998	0.9998	0.9999	0.9999	0.9999	0.9999
SNP_A-1781772	0.9998	0.9999	0.9997	0.9998	0.9998	0.9998	0.9999	0.9995	0.9995	0.9995
SNP_A-1781773	0.9998	0.9995	0.9997	0.9998	0.9993	0.9998	0.9995	0.9999	0.9995	0.9999
SNP_A-1781774	0.9998	0.9999	0.9997	0.9998	0.9998	0.9998	0.9999	0.9999	0.9999	0.9999
SNP_A-1781775	0.9989	0.9999	0.9997	0.9991	0.9998	0.9998	0.9995	0.9999	0.9995	0.9999
SNP_A-1781776	0.9998	0.9999	0.9997	0.9998	0.9998	0.9998	0.9995	0.9999	0.9995	0.9999
SNP_A-1781777	0.9998	0.9999	0.9997	0.9998	0.9998	0.9998	0.9999	0.9999	0.9999	0.9999
SNP_A-1781778	0.9998	0.9999	0.9988	0.9998	0.9998	0.999	0.9999	0.9995	0.9999	0.9995
SNP_A-1781780	0.9989	0.9995	0.9997	0.9991	0.9993	0.9998	0.9999	0.9999	0.9999	0.9999
SNP_A-1781781	0.9998	0.9995	0.9997	0.9998	0.9993	0.9998	0.9999	0.9999	0.9999	0.9999
SNP_A-1781782	0.9976	0.9994	0.8888	0.9972	0.999	0.9964	0.9995	0.9999	0.9995	0.9999
SNP_A-1781783	0.9998	0.9999	0.9997	0.9998	0.9998	0.9998	0.9999	0.9999	0.9999	0.9999
SNP_A-1781784	0.9998	0.9999	0.9988	0.9998	0.9998	0.999	0.9999	0.9999	0.9999	0.9999
SNP_A-1781785	0.9989	0.9999	0.9997	0.9991	0.9998	0.9998	0.9999	0.9995	0.9999	0.9995
SNP_A-1781786	0.9998	0.9999	0.9997	0.9998	0.9998	0.9998	0.9999	0.9999	0.9999	0.9999
SNP_A-1781787	0.9998	0.9995	0.9997	0.9998	0.9993	0.9998	0.9999	0.9999	0.9999	0.9999
SNP_A-1781788	0.9989	0.9999	0.9997	0.9991	0.9998	0.9998	0.9999	0.9995	0.9999	0.9995
SNP_A-1781789	0.9998	0.9999	0.9997	0.9998	0.9998	0.9998	0.9995	0.9995	0.9995	0.9995
SNP_A-1781790	0.9998	0.9999	0.9988	0.3333	0.9998	0.999	0.9995	0.9999	0.9995	0.9999
SNP_A-1781791	0.9998	0.9999	0.9988	0.9998	0.9998	0.999	0.9999	0.9999	0.9999	0.9999
SNP_A-1781792	0.9998	0.9999	0.9997	0.9998	0.9998	0.9774	0.9995	0.9999	0.9995	0.9999
SNP_A-1781797	0.9989	0.9999	0.9988	0.9991	0.9998	0.999	0.9995	0.9995	0.9995	0.9995
SNP_A-1781798	0.9998	0.9999	0.9988	0.9998	0.9998	0.999	0.9999	0.9995	0.9999	0.9995
SNP_A-1781799	0.9998	0.9999	0.9997	0.9998	0.9998	0.9998	0.9999	0.9999	0.9999	0.9999
SNP_A-1781800	0.9998	0.9999	0.9997	0.9998	0.9998	0.9998	0.9995	0.9995	0.9995	0.9995
SNP_A-1781801	0.9998	0.9995	0.9996	0.9998	0.9993	0.9995	0.9995	0.9995	0.9995	0.9959
SNP_A-1781802	0.9998	0.9999	0.9997	0.9998	0.9998	0.9998	0.9999	0.9995	0.9999	0.9995
SNP_A-1781803	0.689	0.9956	0.5778	0.7551	0.8238	0.4105	0.9999	0.9999	0.9999	0.9999
SNP_A-1781805	0.9998	0.9999	0.9997	0.9998	0.9998	0.9998	0.9999	0.9995	0.9999	0.9995
SNP_A-1781806	0.9998	0.9999	0.9997	0.9998	0.9998	0.9998	0.9995	0.9995	0.9995	0.9995
SNP_A-1781808	0.9989	0.9999	0.9997	0.9991	0.9896	0.9995	0.9999	0.9999	0.9999	0.9999
SNP_A-1781809	0.9989	0.9995	0.9988	0.9991	0.9993	0.999	0.9995	0.9995	0.9995	0.9995
SNP_A-1781811	0.9998	0.9999	0.9997	0.9998	0.9998	0.9998	0.9999	0.9999	0.9999	0.9999
SNP_A-1781812	0.9998	0.9999	0.9997	0.9998	0.9998	0.9998	0.9999	0.9999	0.9999	0.9999
SNP_A-1781813	0.9998	0.9995	0.9997	0.9998	0.9993	0.9998	0.9999	0.9999	0.9999	0.9999
SNP_A-1781814	0.9998	0.9999	0.9988	0.9998	0.9998	0.999	0.9999	0.9999	0.9999	0.9999
SNP_A-1781815	0.9989	0.9999	0.9988	0.9991	0.9998	0.999	0.9999	0.9999	0.9999	0.9999
SNP_A-1781816	0.9998	0.9999	0.9988	0.9998	0.9998	0.999	0.9999	0.9999	0.9999	0.9999
SNP_A-1781817	0.9998	0.9999	0.9997	0.9998	0.9998	0.9998	0.9995	0.9999	0.9995	0.9999
SNP_A-1781818	0.9989	0.9999	0.9997	0.9991	0.9998	0.9998	0.9999	0.9999	0.9999	0.9999
SNP_A-1781819	0.9998	0.9995	0.9988	0.9998	0.9993	0.999	0.9999	0.9999	0.9999	0.9999
SNP_A-1781820	0.9998	0.9999	0.9997	0.9998	0.9998	0.9998	0.9999	0.9999	0.9999	0.9999
SNP_A-1781821	0.9998	0.9995	0.9988	0.9998	0.9993	0.999	0.9999	0.9999	0.9999	0.9999
SNP_A-1781823	0.9998	0.9999	0.9997	0.9998	0.9998	0.9998	0.9999	0.9999	0.9999	0.9999
SNP_A-1781825	0.9989	0.9999	0.9997	0.9991	0.9998	0.9998	0.9995	0.9999	0.9995	0.9999
SNP_A-1781827	0.9998	0.9999	0.9997	0.9998	0.9998	0.9998	0.9999	0.9999	0.9999	0.9999
SNP_A-1781829	0.9998	0.9999	0.9997	0.9998	0.9998	0.9998	0.9999	0.9999	0.9999	0.9999
SNP_A-1781832	0.9989	0.9995	0.9988	0.9991	0.9993	0.999	0.9995	0.9995	0.9995	0.9995
SNP_A-1781833	0.9998	0.9995	0.9997	0.9998	0.9993	0.9998	0.9995	0.9995	0.9995	0.9995
SNP_A-1781834	0.9998	0.9995	0.9988	0.9998	0.9993	0.999	0.9999	0.9999	0.9999	0.9999
SNP_A-1781835	0.9998	0.9999	0.9997	0.9998	0.9998	0.9998	0.9999	0.9999	0.9999	0.9999
SNP_A-1781836	0.9989	0.9999	0.9988	0.9998	0.9998	0.9998	0.9999	0.9999	0.9999	0.9999
SNP_A-1781838	0.9989	0.9995	0.9997	0.9991	0.9993	0.9998	0.9999	0.9995	0.9999	0.9995
SNP_A-1781839	0.9998	0.9999	0.9997	0.9998	0.9998	0.9998	0.9999	0.9999	0.9999	0.9999
SNP_A-1781840	0.9998	0.9999	0.9997	0.9998	0.9998	0.9998	0.9999	0.9999	0.9999	0.9999
SNP_A-1781843	0.9998	0.9999	0.9997	0.9998	0.9998	0.9998	0.9999	0.9999	0.9999	0.9999
SNP_A-1781844	0.9998	0.9995	0.9997	0.9998	0.9993	0.9998	0.9999	0.9999	0.9999	0.9999
SNP_A-1781845	0.9998	0.9999	0.9997	0.9998	0.9998	0.9998	0.9995	0.9999	0.9995	0.9999
SNP_A-1781846	0.9989	0.9999	0.9997	0.9991	0.9998	0.9998	0.9995	0.9999	0.9995	0.9999
SNP_A-1781847	0.9998	0.9999	0.9997	0.9998	0.9998	0.9998	0.9999	0.9999	0.9999	0.9999
SNP_A-1781848	0.9989	0.9999	0.9988	0.9991	0.9998	0.999	0.9999	0.9999	0.9999	0.9999
SNP_A-1781849	0.9998	0.9999	0.9997	0.9998	0.9998	0.9998	0.9999	0.9999	0.9999	0.9999
SNP_A-1781852	0.9998	0.9995	0.9997	0.9998	0.9993	0.9998	0.9999	0.9999	0.9999	0.9999
SNP_A-1781855	0.9993	0.9999	0.9997	0.9991	0.9998	0.9998	0.9999	0.9999	0.9999	0.9999
SNP_A-1781858	0.9998	0.9995	0.9988	0.9998	0.9993	0.999	0.9995	0.9995	0.9995	0.9995
SNP_A-1781860	0.9989	0.9995	0.9997	0.9991	0.9993	0.9998	0.9999	0.9999	0.9999	0.9999
SNP_A-1781862	0.9989	0.9999	0.9988	0.9991	0.9998	0.999	0.9995	0.9999	0.9995	0.9999
SNP_A-1781864	0.9998	0.9999	0.9997	0.9991	0.9998	0.9996	0.9999	0.9999	0.9999	0.9999
SNP_A-1781866	0.9998	0.9999	0.9997	0.9998	0.9998	0.9998	0.9999	0.9999	0.9999	0.9999
SNP_A-1781867	0.9997	0.9999	0.9988	0.9976	0.9998	0.999	0.9999	0.9999	0.9999	0.9999
SNP_A-1781868	0.9989	0.9995	0.9997	0.8906	0.9993	0.9996	0.9999	0.9995	0.9999	0.9995
SNP_A-1781871	0.9998	0.9999	0.9997	0.9998	0.9998	0.9998	0.9999	0.9999	0.9999	0.9999
SNP_A-1781872	0.9998	0.9995	0.9988	0.9998	0.9993	0.999	0.9999	0.9999	0.9999	0.9999
SNP_A-1781875	0.9998	0.9999	0.9997	0.9998	0.9998	0.9998	0.9995	0.9999	0.9995	0.9999
SNP_A-1781876	0.9998	0.9999	0.9997	0.9998	0.9998	0.9998	0.9999	0.9995	0.9999	0.9995
SNP_A-1781877	0.9989	0.9999	0.9997	0.9991	0.9998	0.9998	0.9999	0.9995	0.9999	0.9995
SNP_A-1781878	0.9998	0.9999	0.9997	0.9998	0.9998	0.9998	0.9995	0.9999	0.9995	0.9999
SNP_A-1781879	0.9998	0.9999	0.9997	0.9998	0.9998	0.9998	0.9999	0.9999	0.9999	0.9999
SNP_A-1781880	0.9998	0.9999	0.9997	0.9998	0.9998	0.9998	0.9999	0.9999	0.9999	0.9999
SNP_A-1781881	0.9998	0.9999	0.9997	0.9998	0.9998	0.9998	0.9999	0.9999	0.9999	0.9999
SNP_A-1781882	0.5778	0.9995	0.9997	0.9998	0.9998	0.9998	0.9999	0.9999	0.9999	0.9999
SNP_A-1781884	0.9998	0.9999	0.9985	0.9998	0.9998	0.999	0.9999	0.9999	0.9999	0.9999
SNP_A-1781885	0.9989	0.9995	0.9988	0.9991	0.9993	0.999	0.9995	0.9995	0.9995	0.9995
SNP_A-1781886	0.9997	0.9999	0.9988	0.9998	0.9998	0.999	0.9999	0.9999	0.9999	0.9999
SNP_A-1781887	0.9998	0.9999	0.9997	0.9998	0.9998	0.9998	0.9999	0.9999	0.9999	0.9999
SNP_A-1781888	0.9998	0.9999	0.9997	0.9998	0.9998	0.9998	0.9999	0.9999	0.9999	0.9999
SNP_A-1781889	0.9998	0.9995	0.9997	0.9998	0.9993	0.9998	0.9999	0.9995	0.9999	0.9995
SNP_A-1781890	0.9986	0.9995	0.9988	0.9998	0.9993	0.999	0.9999	0.9999	0.9999	0.9999
SNP_A-1781891	0.9998	0.9995	0.9997	0.9998	0.9402	0.9998	0.9999	0.9999	0.9999	0.9999
SNP_A-1781892	0.9998	0.9995	0.9997	0.9998	0.9993	0.9998	0.9999	0.9999	0.9999	0.9999
SNP_A-1781893	0.9998	0.9995	0.9988	0.9998	0.9993	0.999	0.9999	0.9999	0.9999	0.9999
SNP_A-1781894	0.9989	0.9999	0.9988	0.9991	0.9998	0.999	0.9999	0.9999	0.9999	0.9999
SNP_A-1781896	0.9998	0.9999	0.9988	0.9998	0.9998	0.999	0.9999	0.9999	0.9999	0.9999
SNP_A-1781898	0.9998	0.9995	0.9997	0.9998	0.9993	0.9998	0.9999	0.9999	0.9999	0.9999
SNP_A-1781900	0.9989	0.9999	0.9997	0.9991	0.9998	0.9998	0.9995	0.9995	0.9995	0.9995
SNP_A-1781901	0.9998	0.9999	0.9997	0.9998	0.9998	0.9998	0.9999	0.9999	0.9999	0.9999
SNP_A-1781903	0.9989	0.9995	0.9997	0.9991	0.9961	0.9998	0.9999	0.9999	0.9999	0.9999
SNP_A-1781904	0.9998	0.9999	0.9997	0.9998	0.9998	0.9998	0.9999	0.9995	0.9999	0.9995
SNP_A-1781905	0.9998	0.9999	0.9997	0.9998	0.9998	0.9998	0.9999	0.9999	0.9999	0.9999
SNP_A-1781906	0.9998	0.9999	0.9988	0.9998	0.9998	0.999	0.9999	0.9999	0.9999	0.9999
SNP_A-1781907	0.9998	0.9999	0.9988	0.9998	0.9998	0.999	0.9999	0.9999	0.9999	0.9999
SNP_A-1781908	0.9998	0.9999	0.9997	0.9998	0.9998	0.9998	0.9999	0.9999	0.9999	0.9999
SNP_A-1781909	0.9998	0.9999	0.9988	0.9998	0.9998	0.999	0.9995	0.9995	0.9995	0.9995
SNP_A-1781911	0.9989	0.9995	0.9988	0.9998	0.9998	0.9998	0.9999	0.9999	0.9999	0.9999
SNP_A-1781912	0.9998	0.9999	0.9997	0.9998	0.9998	0.9998	0.9999	0.9999	0.9999	0.9999
SNP_A-1781915	0.9989	0.9999	0.9997	0.9991	0.9998	0.9998	0.9999	0.9995	0.9999	0.9995
SNP_A-1781916	0.9998	0.9999	0.9997	0.9998	0.9998	0.9998	0.9999	0.9995	0.9999	0.9995
SNP_A-1781917	0.9989	0.9995	0.9997	0.9991	0.9993	0.9998	0.9999	0.9995	0.9999	0.9995
SNP_A-1781918	0.9989	0.9999	0.9988	0.9991	0.9998	0.999	0.9999	0.9999	0.9999	0.9999
SNP_A-1781921	0.9989	0.9995	0.9988	0.9998	0.9993	0.9996	0.9999	0.9999	0.9999	0.9999
SNP_A-1781924	0.9718	0.9999	0.9997	0.9991	0.9998	0.999	0.9995	0.9999	0.9995	0.9999
SNP_A-1781925	0.9998	0.9999	0.9997	0.9998	0.9998	0.9998	0.9999	0.9999	0.9999	0.9999
SNP_A-1781926	0.9998	0.9995	0.9997	0.9998	0.9993	0.9998	0.9995	0.9995	0.9995	0.9995
SNP_A-1781928	0.9989	0.9999	0.9988	0.9991	0.9998	0.999	0.9995	0.9995	0.9995	0.9995
SNP_A-1781929	0.9998	0.9999	0.9997	0.9998	0.9998	0.9998	0.9999	0.9999	0.9999	0.9999
SNP_A-1781930	0.9978	0.9985	0.9993	0.9998	0.8279	0.9998	0.9999	0.9999	0.9999	0.9999
SNP_A-1781931	0.9998	0.9999	0.9997	0.9998	0.9998	0.9998	0.9999	0.9999	0.9999	0.9999
SNP_A-1781934	0.9989	0.9999	0.9997	0.9998	0.9998	0.9998	0.9999	0.9999	0.9999	0.9999
SNP_A-1781935	0.9998	0.9999	0.9997	0.9998	0.9998	0.9998	0.9995	0.9999	0.9995	0.9999
SNP_A-1781936	0.9989	0.9995	0.9988	0.9991	0.9993	0.999	0.9999	0.9995	0.9999	0.9995
SNP_A-1781937	0.9989	0.9995	0.9997	0.9991	0.9993	0.9998	0.9999	0.9999	0.9999	0.9999
SNP_A-1781940	0.9989	0.9995	0.9988	0.9998	0.9956	0.9998	0.9995	0.9999	0.9995	0.9999
SNP_A-1781941	0.9998	0.9999	0.9997	0.9998	0.9998	0.9998	0.9999	0.9999	0.9999	0.9999
SNP_A-1781944	0.9989	0.9999	0.9988	0.9998	0.9998	0.9998	0.9995	0.9999	0.9995	0.9999
SNP_A-1781946	0.9989	0.9995	0.9988	0.9991	0.9993	0.999	0.9999	0.9995	0.9999	0.9995
SNP_A-1781947	0.9998	0.9997	0.9997	0.9998	0.9998	0.9998	0.9999	0.9999	0.9999	0.9999
SNP_A-1781948	0.9998	0.9995	0.9997	0.9998	0.9982	0.9998	0.9995	0.9995	0.9995	0.9995
SNP_A-1781950	0.9998	0.9999	0.9997	0.9998	0.9998	0.9998	0.9999	0.9999	0.9999	0.9999
SNP_A-1781951	0.9998	0.9999	0.9997	0.9998	0.9998	0.9998	0.9995	0.9999	0.9995	0.9999
SNP_A-1781953	0.9989	0.9999	0.9997	0.9991	0.9998	0.9998	0.9995	0.9999	0.9995	0.9999
SNP_A-1781955	0.9998	0.9999	0.9997	0.9998	0.9998	0.9998	0.9999	0.9995	0.9999	0.9995
SNP_A-1781956	0.9989	0.9995	0.6816	0.9991	0.9993	0.999	0.9995	0.9995	0.9995	0.9995
SNP_A-1781959	0.9998	0.9999	0.9997	0.9998	0.9998	0.9998	0.9999	0.9995	0.9999	0.9995
SNP_A-1781960	0.9998	0.9999	0.9997	0.9998	0.9998	0.9998	0.9999	0.9999	0.9999	0.9999
SNP_A-1781961	0.9998	0.9999	0.9997	0.9998	0.9998	0.9998	0.9999	0.9999	0.9999	0.9999
SNP_A-1781962	0.9998	0.9999	0.9988	0.9998	0.9998	0.999	0.9995	0.9999	0.9995	0.9999
SNP_A-1781963	0.9989	0.9999	0.9997	0.9991	0.9998	0.9998	0.9995	0.9999	0.9995	0.9999
SNP_A-1781964	0.9998	0.9999	0.9988	0.9998	0.9998	0.999	0.9999	0.9999	0.9999	0.9999
SNP_A-1781966	0.9998	0.9999	0.9988	0.9998	0.9998	0.999	0.9999	0.9999	0.9999	0.9999
SNP_A-1781967	0.9989	0.9999	0.9988	0.9991	0.9998	0.999	0.9999	0.9999	0.9999	0.9999
SNP_A-1781968	0.9998	0.9999	0.9997	0.9998	0.9998	0.9998	0.9999	0.9999	0.9999	0.9999
SNP_A-1781969	0.9989	0.9999	0.9988	0.9991	0.9998	0.999	0.9999	0.9999	0.9999	0.9999
SNP_A-1781970	0.9989	0.9995	0.996	0.9845	0.3333	0.3333	0.9999	0.9999	0.9999	0.9999
SNP_A-1781971	0.9989	0.9999	0.9997	0.9991	0.9998	0.9998	0.9995	0.9999	0.9995	0.9999
SNP_A-1781973	0.9977	0.9999	0.9915	0.9991	0.9998	0.999	0.9995	0.9995	0.9995	0.9995
SNP_A-1781974	0.9998	0.9999	0.9997	0.9998	0.9998	0.9998	0.9999	0.9999	0.9999	0.9999
SNP_A-1781975	0.9989	0.9995	0.9997	0.9991	0.9993	0.9998	0.9999	0.9999	0.9999	0.9999
SNP_A-1781976	0.9998	0.9999	0.9997	0.9998	0.9998	0.9998	0.9999	0.9999	0.9999	0.9999
SNP_A-1781977	0.9998	0.9999	0.9997	0.9702	0.9365	0.9748	0.9999	0.9999	0.9999	0.9999
SNP_A-1781980	0.9989	0.9999	0.9988	0.9991	0.9998	0.999	0.9999	0.9999	0.9999	0.9999
SNP_A-1781982	0.9998	0.9999	0.9997	0.9998	0.9998	0.9998	0.9999	0.9999	0.9999	0.9999
SNP_A-1781983	0.9989	0.9999	0.9997	0.9991	0.9817	0.9998	0.9999	0.9999	0.9999	0.9999
SNP_A-1781984	0.9998	0.9999	0.9997	0.9998	0.9998	0.9998	0.9999	0.9999	0.9999	0.9999
SNP_A-1781985	0.9989	0.9995	0.9997	0.9991	0.9993	0.9998	0.9999	0.9999	0.9999	0.9999
SNP_A-1781986	0.9998	0.9999	0.9997	0.9998	0.9998	0.9998	0.9999	0.9999	0.9999	0.9999
SNP_A-1781987	0.9998	0.9995	0.9988	0.9998	0.9993	0.999	0.9999	0.9995	0.9999	0.9995
SNP_A-1781988	0.9998	0.9999	0.9997	0.9998	0.9998	0.9998	0.9999	0.9999	0.9999	0.9999
SNP_A-1781989	0.9998	0.9999	0.9997	0.9998	0.9998	0.9998	0.9999	0.9999	0.9999	0.9999
SNP_A-1781995	0.9989	0.9999	0.9997	0.9991	0.9998	0.9998	0.9999	0.9999	0.9999	0.9999
SNP_A-1781997	0.9998	0.9995	0.9988	0.9998	0.9993	0.999	0.9999	0.9995	0.9999	0.9995
SNP_A-1781999	0.9998	0.9999	0.9997	0.9998	0.9998	0.9998	0.9999	0.9999	0.9999	0.9999
SNP_A-1782002	0.9998	0.9999	0.9997	0.9998	0.9998	0.9998	0.9999	0.9999	0.9999	0.9999
SNP_A-1782003	0.9926	0.9998	0.9379	0.3333	0.9434	0.8304	0.9999	0.9999	0.9999	0.9999
SNP_A-1782004	0.9993	0.9999	0.9997	0.497	0.9998	0.9998	0.9999	0.9999	0.9999	0.9999
SNP_A-1782005	0.9998	0.9999	0.9997	0.9998	0.9998	0.9998	0.9999	0.9999	0.9999	0.9999
SNP_A-1782006	0.9998	0.9999	0.9988	0.9998	0.9998	0.999	0.9999	0.9999	0.9999	0.9999
SNP_A-1782007	0.9989	0.9999	0.9997	0.9991	0.9998	0.9998	0.9995	0.9999	0.9995	0.9999
SNP_A-1782008	0.9989	0.9995	0.9988	0.9998	0.9998	0.9998	0.9999	0.9999	0.9999	0.9999
SNP_A-1782009	0.9998	0.9999	0.3333	0.9998	0.9998	0.9998	0.9999	0.9999	0.9999	0.9999
SNP_A-1782010	0.9998	0.9999	0.9988	0.9998	0.9998	0.999	0.9999	0.9999	0.9999	0.9999
SNP_A-1782013	0.9989	0.9999	0.9997	0.9991	0.9998	0.9998	0.9999	0.9999	0.9999	0.9999
SNP_A-1782015	0.9989	0.9995	0.9997	0.9998	0.9984	0.999	0.9999	0.9999	0.9999	0.9999
SNP_A-1782018	0.9998	0.9995	0.9997	0.9998	0.9993	0.9998	0.9999	0.9999	0.9999	0.9999
SNP_A-1782019	0.9998	0.9999	0.9988	0.9998	0.9998	0.999	0.9995	0.9999	0.9995	0.9999
SNP_A-1782020	0.9998	0.9999	0.9997	0.9998	0.9998	0.9998	0.9999	0.9999	0.9999	0.9999
SNP_A-1782023	0.9998	0.9999	0.9997	0.9998	0.9998	0.9998	0.9999	0.9995	0.9999	0.9995
SNP_A-1782027	0.9998	0.9999	0.9988	0.9998	0.9998	0.999	0.9995	0.9999	0.9995	0.9999
SNP_A-1782028	0.9989	0.9999	0.9997	0.9991	0.9998	0.9998	0.9995	0.9995	0.9995	0.9995
SNP_A-1782029	0.9998	0.9998	0.9994	0.9991	0.9993	0.999	0.9999	0.9999	0.9999	0.9999
SNP_A-1782033	0.9989	0.9995	0.9997	0.9991	0.9993	0.9998	0.9995	0.9999	0.9995	0.9999
SNP_A-1782034	0.9983	0.9999	0.9997	0.9991	0.9998	0.9998	0.9999	0.9999	0.9999	0.9999
SNP_A-1782035	0.9989	0.9999	0.9988	0.9991	0.9998	0.999	0.9999	0.9995	0.9999	0.9995
SNP_A-1782036	0.9998	0.9995	0.9997	0.9998	0.9993	0.9998	0.9995	0.9995	0.9995	0.9995
SNP_A-1782037	0.9998	0.9999	0.9997	0.9998	0.9998	0.9998	0.9999	0.9999	0.9999	0.9999
SNP_A-1782038	0.9998	0.9999	0.9997	0.9998	0.9998	0.9998	0.9999	0.9999	0.9999	0.9999
SNP_A-1782039	0.9989	0.9995	0.9997	0.9991	0.9993	0.9998	0.9999	0.9999	0.9999	0.9999
SNP_A-1782041	0.9996	0.9999	0.9994	0.9996	0.9998	0.9948	0.9999	0.9999	0.9999	0.9999
SNP_A-1782043	0.9989	0.9999	0.9997	0.9991	0.9998	0.9998	0.9999	0.9995	0.9999	0.9995
SNP_A-1782044	0.9989	0.9995	0.9988	0.9991	0.9993	0.999	0.9999	0.9999	0.9999	0.9999
SNP_A-1782045	0.9998	0.9995	0.9997	0.9998	0.9993	0.9998	0.9995	0.9999	0.9995	0.9999
SNP_A-1782047	0.9998	0.9999	0.9997	0.9998	0.9998	0.9998	0.9999	0.9999	0.9999	0.9999
SNP_A-1782048	0.9998	0.9999	0.9997	0.9998	0.9998	0.9998	0.9999	0.9999	0.9999	0.9999
SNP_A-1782049	0.9989	0.9999	0.9997	0.9991	0.9998	0.9998	0.9999	0.9999	0.9999	0.9999
SNP_A-1782050	0.9989	0.9999	0.9997	0.9991	0.9497	0.9998	0.9995	0.9999	0.9995	0.9999
SNP_A-1782051	0.9998	0.9999	0.9997	0.9998	0.9998	0.9998	0.9999	0.9999	0.9999	0.9999
SNP_A-1782053	0.9989	0.9999	0.9997	0.9991	0.9998	0.9998	0.9999	0.9999	0.9999	0.9999
SNP_A-1782054	0.9998	0.9999	0.9997	0.9998	0.9998	0.9998	0.9999	0.9999	0.9999	0.9999
SNP_A-1782055	0.9998	0.9999	0.9997	0.9998	0.9998	0.9998	0.9999	0.9999	0.9999	0.9999
SNP_A-1782056	0.9998	0.9995	0.9997	0.9998	0.9993	0.9998	0.9995	0.9995	0.9995	0.9995
SNP_A-1782057	0.9998	0.9999	0.9997	0.9998	0.9998	0.9998	0.9995	0.9999	0.9995	0.9999
SNP_A-1782058	0.9998	0.9999	0.9997	0.9998	0.9998	0.9998	0.9999	0.9999	0.9999	0.9999
SNP_A-1782059	0.9989	0.9999	0.9958	0.9991	0.9998	0.999	0.9999	0.9995	0.9999	0.9995
SNP_A-1782060	0.9989	0.9999	0.9988	0.9991	0.9998	0.996	0.9995	0.9999	0.9995	0.9999
SNP_A-1782061	0.9989	0.9999	0.9988	0.9991	0.9998	0.999	0.9995	0.9999	0.9995	0.9999
SNP_A-1782062	0.9989	0.9999	0.9988	0.9991	0.9998	0.9705	0.9999	0.9995	0.9999	0.9995
SNP_A-1782063	0.9989	0.9995	0.9988	0.9991	0.9993	0.999	0.9999	0.9999	0.9999	0.9999
SNP_A-1782064	0.9989	0.9999	0.9988	0.9991	0.9998	0.999	0.9999	0.9999	0.9999	0.9999
SNP_A-1782065	0.9998	0.9995	0.9988	0.9998	0.9993	0.999	0.9999	0.9999	0.9999	0.9999
SNP_A-1782067	0.9989	0.9995	0.9988	0.9991	0.9993	0.999	0.9995	0.9999	0.9995	0.9999
SNP_A-1782068	0.9989	0.9999	0.9957	0.9991	0.9998	0.999	0.9995	0.9999	0.9995	0.9999
SNP_A-1782069	0.9989	0.9995	0.9988	0.9991	0.9993	0.999	0.9995	0.9995	0.9995	0.9995
SNP_A-1782071	0.9998	0.9999	0.9997	0.9998	0.9998	0.9998	0.9999	0.9999	0.9999	0.9999
SNP_A-1782072	0.9989	0.9999	0.9997	0.9991	0.9998	0.9998	0.9995	0.9995	0.9995	0.9995
SNP_A-1782073	0.9998	0.9999	0.9997	0.9998	0.9998	0.9998	0.9995	0.9995	0.9995	0.9995
SNP_A-1782074	0.9998	0.9999	0.9997	0.9998	0.9998	0.9998	0.9999	0.9999	0.9999	0.9999
SNP_A-1782075	0.8379	0.9999	0.9988	0.9991	0.9993	0.999	0.9999	0.9999	0.9999	0.9999
SNP_A-1782076	0.9998	0.9999	0.9997	0.9998	0.9998	0.9998	0.9999	0.9995	0.9999	0.9995
SNP_A-1782078	0.9989	0.9995	0.9988	0.9991	0.9993	0.999	0.9999	0.9999	0.9999	0.9999
SNP_A-1782079	0.9998	0.9999	0.9997	0.9998	0.9998	0.9998	0.9999	0.9999	0.9999	0.9999
SNP_A-1782081	0.9998	0.9999	0.9997	0.9998	0.9998	0.9998	0.9999	0.9999	0.9999	0.9999
SNP_A-1782083	0.9998	0.9999	0.9993	0.9998	0.9998	0.9998	0.9999	0.9999	0.9999	0.9999
SNP_A-1782084	0.9852	0.9999	0.9997	0.9552	0.9975	0.9998	0.9999	0.9999	0.9999	0.9999
SNP_A-1782085	0.8253	0.9946	0.3333	0.9998	0.9998	0.9998	0.9999	0.9999	0.9999	0.9999
SNP_A-1782086	0.9998	0.9999	0.9997	0.9998	0.9998	0.9998	0.9999	0.9999	0.9999	0.9999
SNP_A-1782087	0.9998	0.9995	0.9988	0.9998	0.9993	0.999	0.9999	0.9995	0.9999	0.9995
SNP_A-1782088	0.9998	0.9999	0.9997	0.9998	0.9998	0.9998	0.9999	0.9999	0.9999	0.9999
SNP_A-1782089	0.9989	0.9995	0.9988	0.9991	0.9993	0.999	0.9999	0.9995	0.9999	0.9995
SNP_A-1782090	0.9998	0.9999	0.9997	0.9998	0.9998	0.9998	0.9999	0.9999	0.9999	0.9999
SNP_A-1782091	0.9998	0.9995	0.9997	0.9998	0.9993	0.9998	0.9995	0.9999	0.9995	0.9999
SNP_A-1782093	0.9989	0.9995	0.9997	0.9991	0.9993	0.9998	0.9999	0.9995	0.9999	0.9995
SNP_A-1782094	0.9998	0.9999	0.9988	0.9998	0.9998	0.999	0.9999	0.9999	0.9999	0.9999
SNP_A-1782096	0.9998	0.9995	0.9997	0.9998	0.9993	0.9998	0.9999	0.9995	0.9999	0.9995
SNP_A-1782097	0.9989	0.9999	0.9997	0.9991	0.9998	0.9998	0.9999	0.9995	0.9999	0.9995
SNP_A-1782099	0.9989	0.9995	0.9997	0.9991	0.9993	0.9998	0.9995	0.9995	0.9995	0.9995
SNP_A-1782100	0.9989	0.9999	0.9997	0.9991	0.9998	0.9998	0.9995	0.9995	0.9995	0.9995
SNP_A-1782101	0.8317	0.9998	0.9997	0.9998	0.9997	0.9998	0.9999	0.9995	0.9999	0.9994
SNP_A-1782104	0.9998	0.9999	0.9997	0.9998	0.9998	0.9998	0.9999	0.9999	0.9999	0.9999
SNP_A-1782105	0.9998	0.9999	0.9997	0.9998	0.9998	0.9998	0.9999	0.9999	0.9999	0.9999
SNP_A-1782108	0.9998	0.9999	0.9997	0.9998	0.9998	0.9998	0.9999	0.9999	0.9999	0.9999
SNP_A-1782109	0.9998	0.9995	0.9988	0.9997	0.9993	0.999	0.9999	0.9999	0.9999	0.9999
SNP_A-1782112	0.9989	0.9999	0.9997	0.9991	0.9998	0.9998	0.9995	0.9999	0.9995	0.9999
SNP_A-1782113	0.9998	0.9999	0.9997	0.9998	0.9998	0.9998	0.9999	0.9999	0.9999	0.9999
SNP_A-1782114	0.9998	0.9984	0.9925	0.9998	0.9993	0.999	0.9999	0.9999	0.9999	0.9999
SNP_A-1782115	0.9998	0.9999	0.9997	0.9998	0.9998	0.9998	0.9999	0.9999	0.9999	0.9999
SNP_A-1782116	0.9998	0.9999	0.9997	0.9998	0.9998	0.9998	0.9995	0.9999	0.9995	0.9999
SNP_A-1782117	0.9989	0.9999	0.9997	0.9991	0.9998	0.9998	0.9999	0.9999	0.9999	0.9999
SNP_A-1782118	0.9998	0.9999	0.9997	0.9998	0.9998	0.9998	0.9999	0.9999	0.9999	0.9999
SNP_A-1782119	0.9998	0.9999	0.9997	0.9998	0.9998	0.9998	0.9999	0.9999	0.9999	0.9999
SNP_A-1782122	0.9987	0.9999	0.9988	0.9991	0.9998	0.999	0.9999	0.9999	0.9999	0.9999
SNP_A-1782123	0.9998	0.9999	0.9997	0.9998	0.9998	0.9998	0.9999	0.9999	0.9999	0.9999
SNP_A-1782124	0.9998	0.9999	0.9988	0.9998	0.9998	0.999	0.9995	0.9999	0.9995	0.9999
SNP_A-1782126	0.9998	0.9999	0.9997	0.9998	0.9998	0.9998	0.9999	0.9995	0.9999	0.9995
SNP_A-1782127	0.9989	0.9999	0.9997	0.9991	0.9998	0.9998	0.9999	0.9999	0.9999	0.9999
SNP_A-1782130	0.9998	0.9999	0.9988	0.9998	0.9998	0.999	0.9995	0.9999	0.9995	0.9999
SNP_A-1782131	0.9989	0.9995	0.9988	0.9991	0.9993	0.999	0.9995	0.9995	0.9995	0.9995
SNP_A-1782132	0.9998	0.9999	0.9997	0.9998	0.9998	0.9998	0.9999	0.9999	0.9999	0.9999
SNP_A-1782133	0.9998	0.9999	0.9997	0.9998	0.9998	0.9998	0.9999	0.9999	0.9999	0.9999
SNP_A-1782134	0.9998	0.9999	0.9997	0.9998	0.9998	0.9998	0.9999	0.9999	0.9999	0.9999
SNP_A-1782135	0.9998	0.9999	0.9997	0.9998	0.9998	0.9998	0.9999	0.9995	0.9999	0.9995
SNP_A-1782137	0.9998	0.9999	0.9997	0.9998	0.9998	0.9998	0.9999	0.9999	0.9999	0.9999
SNP_A-1782138	0.9998	0.9999	0.9997	0.9998	0.9998	0.9998	0.9999	0.9999	0.9999	0.9999
SNP_A-1782139	0.9989	0.9999	0.9988	0.9991	0.9998	0.999	0.9999	0.9999	0.9999	0.9999
SNP_A-1782141	0.9998	0.9999	0.9988	0.9998	0.9998	0.999	0.9999	0.9999	0.9999	0.9999
SNP_A-1782142	0.9917	0.9984	0.9997	0.9991	0.9993	0.9998	0.9995	0.9999	0.9995	0.9999
SNP_A-1782143	0.9989	0.9999	0.9988	0.9991	0.9998	0.999	0.9995	0.9995	0.9995	0.9995
SNP_A-1782144	0.9989	0.9995	0.9997	0.9991	0.9993	0.9998	0.9999	0.9999	0.9999	0.9999
SNP_A-1782145	0.9998	0.9995	0.9988	0.9998	0.9993	0.999	0.9995	0.9995	0.9995	0.9995
SNP_A-1782147	0.9989	0.9995	0.9997	0.9991	0.9993	0.9998	0.9999	0.9999	0.9999	0.9999
SNP_A-1782148	0.9998	0.9999	0.9988	0.9998	0.9998	0.999	0.9999	0.9999	0.9999	0.9999
SNP_A-1782149	0.9998	0.9999	0.9997	0.9998	0.9998	0.9998	0.9999	0.9999	0.9999	0.9999
SNP_A-1782150	0.9998	0.9999	0.9997	0.9998	0.9998	0.9998	0.9995	0.9995	0.9995	0.9995
SNP_A-1782151	0.9989	0.9995	0.9997	0.9991	0.9993	0.9998	0.9999	0.9999	0.9999	0.9999
SNP_A-1782152	0.9998	0.9995	0.9997	0.9986	0.9993	0.9998	0.9999	0.9999	0.9999	0.9999
SNP_A-1782153	0.9998	0.9999	0.9988	0.9998	0.9998	0.999	0.9999	0.9999	0.9999	0.9999
SNP_A-1782155	0.9989	0.9999	0.9997	0.9991	0.9998	0.9998	0.9999	0.9999	0.9999	0.9999
SNP_A-1782156	0.9989	0.9999	0.9981	0.9991	0.9998	0.9998	0.9995	0.9999	0.9995	0.9999
SNP_A-1782157	0.9998	0.9999	0.9997	0.9998	0.9998	0.9998	0.9999	0.9999	0.9999	0.9999
SNP_A-1782159	0.9989	0.9999	0.9997	0.9991	0.9998	0.9998	0.9999	0.9995	0.9999	0.9995
SNP_A-1782160	0.9989	0.9999	0.9997	0.9991	0.9998	0.9998	0.9999	0.9999	0.9999	0.9999
SNP_A-1782161	0.9998	0.9999	0.9997	0.9998	0.9958	0.9998	0.9999	0.9999	0.9999	0.9999
SNP_A-1782163	0.9998	0.9995	0.9997	0.9998	0.9993	0.9998	0.9999	0.9999	0.9999	0.9999
SNP_A-1782164	0.9989	0.9995	0.9997	0.9991	0.9993	0.9998	0.9999	0.9999	0.9999	0.9999
SNP_A-1782166	0.9998	0.9995	0.9997	0.9998	0.9993	0.9998	0.9995	0.9999	0.9995	0.9999
SNP_A-1782168	0.9989	0.9999	0.9988	0.9991	0.9998	0.999	0.9995	0.9999	0.9995	0.9999
SNP_A-1782170	0.4744	0.9994	0.9611	0.9995	0.9111	0.9935	0.9999	0.9999	0.9999	0.9999
SNP_A-1782171	0.9998	0.9995	0.9997	0.9998	0.9993	0.999	0.9999	0.9995	0.9999	0.9995
SNP_A-1782172	0.9998	0.9999	0.9997	0.9998	0.9998	0.9998	0.9999	0.9999	0.9999	0.9999
SNP_A-1782173	0.9998	0.9999	0.9997	0.9998	0.9998	0.9998	0.9999	0.9999	0.9999	0.9999
SNP_A-1782174	0.9957	0.9999	0.9997	0.9991	0.9998	0.9998	0.9995	0.9999	0.999	0.9999
SNP_A-1782175	0.9998	0.9995	0.9988	0.9998	0.9993	0.999	0.9999	0.9995	0.9999	0.9995
SNP_A-1782177	0.9998	0.9999	0.9988	0.9998	0.9998	0.999	0.9999	0.9995	0.9999	0.9995
SNP_A-1782178	0.9989	0.9999	0.9988	0.9991	0.9998	0.999	0.9995	0.9999	0.9995	0.9999
SNP_A-1782179	0.9998	0.9995	0.9997	0.9998	0.9993	0.9998	0.9995	0.9999	0.9995	0.9999
SNP_A-1782180	0.9989	0.9995	0.9988	0.9991	0.9993	0.999	0.9995	0.9999	0.9995	0.9999
SNP_A-1782181	0.9998	0.9999	0.9997	0.9998	0.9998	0.9998	0.9999	0.9999	0.9999	0.9999
SNP_A-1782182	0.9989	0.9999	0.9994	0.9991	0.9998	0.999	0.9999	0.9999	0.9999	0.9999
SNP_A-1782184	0.9989	0.9999	0.9988	0.9991	0.9998	0.999	0.9995	0.9995	0.9995	0.9995
SNP_A-1782185	0.9998	0.9999	0.9988	0.9998	0.9998	0.999	0.9995	0.9999	0.9995	0.9999
SNP_A-1782186	0.9998	0.9999	0.9997	0.9998	0.9998	0.9998	0.9999	0.9999	0.9999	0.9999
SNP_A-1782187	0.9998	0.9995	0.9988	0.9998	0.9993	0.999	0.9995	0.9999	0.9995	0.9999
SNP_A-1782188	0.9989	0.9999	0.9997	0.9991	0.9998	0.9998	0.9999	0.9995	0.9999	0.9995
SNP_A-1782189	0.9998	0.9999	0.9988	0.9998	0.9998	0.999	0.9995	0.9995	0.9995	0.9995
SNP_A-1782192	0.9998	0.9999	0.9997	0.9998	0.9998	0.9998	0.9999	0.9999	0.9999	0.9999
SNP_A-1782193	0.9989	0.9999	0.9997	0.9991	0.9998	0.9998	0.9995	0.9999	0.9995	0.9999
SNP_A-1782194	0.9998	0.9999	0.9988	0.9998	0.9998	0.999	0.9999	0.9999	0.9999	0.9999
SNP_A-1782195	0.9993	0.9995	0.9997	0.9998	0.9993	0.9998	0.9995	0.9995	0.9995	0.9995
SNP_A-1782196	0.9989	0.9999	0.9997	0.9991	0.9998	0.9998	0.9999	0.9999	0.9999	0.9999
SNP_A-1782197	0.9998	0.9999	0.9997	0.9998	0.9998	0.9998	0.9999	0.9999	0.9999	0.9999
SNP_A-1782198	0.9998	0.9999	0.9997	0.9998	0.9998	0.9998	0.9999	0.9999	0.9999	0.9999
SNP_A-1782199	0.9989	0.9999	0.9997	0.9991	0.9998	0.9998	0.9999	0.9999	0.9999	0.9999
SNP_A-1782200	0.9998	0.9999	0.9988	0.9998	0.9998	0.999	0.9999	0.9999	0.9999	0.9999
SNP_A-1782203	0.9998	0.9989	0.9983	0.9998	0.9982	0.9998	0.9999	0.9999	0.9999	0.9999
SNP_A-1782204	0.9989	0.9999	0.9997	0.9991	0.9998	0.9998	0.9999	0.9999	0.9999	0.9999
SNP_A-1782206	0.9998	0.9999	0.9997	0.9998	0.9998	0.9998	0.9999	0.9995	0.9999	0.9995
SNP_A-1782208	0.9998	0.9999	0.9988	0.9998	0.9998	0.999	0.9999	0.9999	0.9999	0.9999
SNP_A-1782209	0.9252	0.9999	0.9997	0.9991	0.9998	0.9998	0.9995	0.9995	0.9995	0.9995
SNP_A-1782210	0.9998	0.9999	0.9997	0.9998	0.9998	0.9998	0.9999	0.9999	0.9999	0.9999
SNP_A-1782211	0.9989	0.9995	0.9997	0.9991	0.9993	0.9998	0.9999	0.9995	0.9999	0.9995
SNP_A-1782213	0.9989	0.9999	0.9997	0.9991	0.9998	0.9998	0.9995	0.9999	0.9995	0.9999
SNP_A-1782214	0.9998	0.9999	0.9997	0.9998	0.9998	0.9998	0.9999	0.9999	0.9999	0.9999
SNP_A-1782219	0.9989	0.9995	0.9986	0.9998	0.9993	0.999	0.9999	0.9999	0.9999	0.9999
SNP_A-1782220	0.9981	0.9999	0.9997	0.9553	0.9998	0.9998	0.9995	0.9999	0.9995	0.9999
SNP_A-1782221	0.9979	0.9995	0.9988	0.9998	0.9998	0.999	0.9999	0.9995	0.9999	0.9995
SNP_A-1782222	0.9998	0.9999	0.9997	0.9998	0.9998	0.9998	0.9999	0.9999	0.9999	0.9999
SNP_A-1782223	0.9989	0.9999	0.9988	0.9998	0.9998	0.9998	0.9999	0.9995	0.9999	0.9995
SNP_A-1782224	0.9998	0.9999	0.9997	0.9998	0.9998	0.9998	0.9995	0.9999	0.9995	0.9999
SNP_A-1782226	0.9998	0.9999	0.9997	0.9998	0.9998	0.9998	0.9999	0.9999	0.9999	0.9999
SNP_A-1782228	0.9998	0.9999	0.9997	0.9998	0.9998	0.9998	0.9999	0.9999	0.9999	0.9999
SNP_A-1782229	0.9989	0.9999	0.9996	0.9991	0.9998	0.9998	0.9999	0.9995	0.9999	0.9995
SNP_A-1782230	0.9998	0.9999	0.9997	0.9998	0.9998	0.9995	0.9999	0.9999	0.9999	0.9999
SNP_A-1782231	0.9998	0.9999	0.9997	0.9998	0.9998	0.9998	0.9999	0.9995	0.9999	0.9995
SNP_A-1782232	0.9989	0.9999	0.9997	0.9991	0.9998	0.9998	0.9999	0.9999	0.9999	0.9999
SNP_A-1782233	0.9998	0.9999	0.9997	0.9998	0.9998	0.9998	0.9999	0.9999	0.9999	0.9999
SNP_A-1782234	0.9989	0.9999	0.9997	0.9991	0.9998	0.9998	0.9999	0.9999	0.9999	0.9999
SNP_A-1782235	0.9998	0.9995	0.9988	0.9998	0.9993	0.999	0.9999	0.9999	0.9999	0.9999
SNP_A-1782236	0.9998	0.9999	0.9995	0.9974	0.9998	0.9971	0.9999	0.9999	0.9999	0.9999
SNP_A-1782237	0.9998	0.9999	0.9997	0.9998	0.9998	0.9998	0.9999	0.9999	0.9999	0.9999
SNP_A-1782239	0.9998	0.9999	0.9997	0.9998	0.9998	0.9998	0.9999	0.9999	0.9999	0.9999
SNP_A-1782240	0.9989	0.9999	0.9997	0.9991	0.9998	0.9998	0.9999	0.9999	0.9999	0.9999
SNP_A-1782241	0.9989	0.9995	0.9988	0.9991	0.9993	0.999	0.9999	0.9995	0.9999	0.9995
SNP_A-1782242	0.9998	0.9999	0.9997	0.9998	0.9998	0.9998	0.9999	0.9999	0.9999	0.9999
SNP_A-1782243	0.9998	0.9999	0.9997	0.9998	0.9998	0.9998	0.9995	0.9999	0.9995	0.9999
SNP_A-1782244	0.6812	0.9995	0.9988	0.9998	0.9993	0.999	0.9995	0.9999	0.9995	0.9999
SNP_A-1782245	0.9998	0.9995	0.9997	0.9998	0.9993	0.9998	0.9995	0.9999	0.9995	0.9999
SNP_A-1782246	0.9998	0.9995	0.9997	0.9998	0.9993	0.9998	0.9999	0.9995	0.9999	0.9995
SNP_A-1782247	0.9998	0.9999	0.9997	0.9998	0.9998	0.9998	0.9999	0.9999	0.9999	0.9999
SNP_A-1782248	0.3333	0.9999	0.3333	0.9991	0.9998	0.9975	0.9995	0.9999	0.9995	0.9999
SNP_A-1782249	0.9998	0.9995	0.9988	0.9998	0.9989	0.999	0.9995	0.9849	0.9995	0.9584
SNP_A-1782250	0.9998	0.9999	0.9997	0.9998	0.9998	0.9998	0.9999	0.9999	0.9999	0.9999
SNP_A-1782252	0.9998	0.9995	0.9985	0.9998	0.9993	0.999	0.9995	0.9999	0.9995	0.9999
SNP_A-1782253	0.9989	0.9999	0.9997	0.9991	0.9998	0.9998	0.9999	0.9999	0.9999	0.9999
SNP_A-1782255	0.9989	0.9999	0.9988	0.9991	0.9998	0.999	0.9999	0.9999	0.9999	0.9999
SNP_A-1782256	0.9989	0.9999	0.9988	0.9991	0.9998	0.999	0.9999	0.9995	0.9999	0.9995
SNP_A-1782257	0.9998	0.9999	0.9997	0.9998	0.9998	0.9998	0.9999	0.9999	0.9999	0.9999
SNP_A-1782258	0.9989	0.9995	0.9985	0.9996	0.9993	0.9941	0.9995	0.9999	0.9995	0.9999
SNP_A-1782259	0.9998	0.9999	0.9997	0.9998	0.9998	0.9998	0.9999	0.9999	0.9999	0.9999
SNP_A-1782261	0.9998	0.9999	0.9997	0.9998	0.9998	0.9998	0.9999	0.9999	0.9999	0.9999
SNP_A-1782263	0.9989	0.9995	0.9988	0.9998	0.9998	0.9998	0.9999	0.9999	0.9999	0.9999
SNP_A-1782264	0.9998	0.9999	0.9997	0.9998	0.9998	0.9998	0.9999	0.9999	0.9999	0.9999
SNP_A-1782265	0.9998	0.9999	0.9997	0.9998	0.9998	0.9998	0.9999	0.9999	0.9999	0.9999
SNP_A-1782266	0.9989	0.9995	0.9997	0.9991	0.9993	0.9998	0.9995	0.9995	0.9995	0.9995
SNP_A-1782267	0.9998	0.9999	0.9997	0.9998	0.9998	0.9998	0.9995	0.9995	0.9995	0.9995
SNP_A-1782268	0.9998	0.9999	0.9997	0.9998	0.9998	0.9998	0.9999	0.9995	0.9999	0.9995
SNP_A-1782269	0.9998	0.9999	0.9997	0.9998	0.9998	0.9998	0.9999	0.9999	0.9999	0.9999
SNP_A-1782273	0.9998	0.9999	0.9997	0.9998	0.9998	0.9998	0.9999	0.9999	0.9999	0.9999
SNP_A-1782274	0.9998	0.9999	0.9997	0.9998	0.9998	0.9998	0.9999	0.9999	0.9999	0.9999
SNP_A-1782275	0.9998	0.9999	0.9997	0.9998	0.9998	0.9998	0.9999	0.9999	0.9999	0.9999
SNP_A-1782276	0.9998	0.9999	0.9997	0.9998	0.9998	0.9998	0.9995	0.9995	0.9995	0.9995
SNP_A-1782278	0.9989	0.9999	0.9988	0.9991	0.9998	0.999	0.9995	0.9999	0.9995	0.9999
SNP_A-1782279	0.9989	0.9995	0.9997	0.9991	0.9993	0.9998	0.9999	0.9995	0.9999	0.9995
SNP_A-1782280	0.9989	0.9995	0.9988	0.9991	0.9993	0.999	0.9995	0.9999	0.9995	0.9999
SNP_A-1782281	0.9998	0.9999	0.9988	0.9998	0.9998	0.999	0.9999	0.9999	0.9999	0.9999
SNP_A-1782282	0.9989	0.9999	0.9993	0.9991	0.9998	0.9998	0.9995	0.9995	0.9995	0.9995
SNP_A-1782284	0.9998	0.9999	0.9997	0.9998	0.9998	0.9998	0.9999	0.9995	0.9999	0.9995
SNP_A-1782285	0.9998	0.9999	0.9997	0.9998	0.9998	0.9998	0.9999	0.9999	0.9999	0.9999
SNP_A-1782286	0.9989	0.9999	0.9988	0.9991	0.9998	0.999	0.9995	0.9995	0.9995	0.9995
SNP_A-1782288	0.9998	0.9999	0.9988	0.9998	0.9998	0.999	0.9999	0.9999	0.9999	0.9999
SNP_A-1782289	0.9989	0.9995	0.9997	0.9991	0.9993	0.9998	0.9995	0.9995	0.9995	0.9995
SNP_A-1782290	0.9998	0.9999	0.9988	0.9998	0.9998	0.999	0.9999	0.9995	0.9999	0.9995
SNP_A-1782291	0.9998	0.9999	0.9997	0.9998	0.9998	0.9998	0.9999	0.9999	0.9999	0.9999
SNP_A-1782292	0.9998	0.9999	0.9997	0.9998	0.9998	0.9998	0.9999	0.9999	0.9999	0.9999
SNP_A-1782294	0.9998	0.9995	0.9997	0.9998	0.9993	0.9998	0.9995	0.9999	0.9995	0.9999
SNP_A-1782295	0.9998	0.9999	0.9997	0.9998	0.9998	0.9998	0.9999	0.9999	0.9999	0.9999
SNP_A-1782296	0.9989	0.9999	0.9988	0.9991	0.9998	0.9998	0.9999	0.9999	0.9997	0.9999
SNP_A-1782297	0.9998	0.9999	0.9997	0.9998	0.9998	0.9998	0.9999	0.9999	0.9999	0.9999
SNP_A-1782299	0.9998	0.9999	0.9997	0.9998	0.9998	0.9998	0.9999	0.9999	0.9999	0.9999
SNP_A-1782300	0.9998	0.9999	0.9997	0.9998	0.9998	0.9998	0.9999	0.9999	0.9999	0.9999
SNP_A-1782302	0.9998	0.9999	0.9997	0.9998	0.9998	0.9998	0.9999	0.9999	0.9999	0.9999
SNP_A-1782303	0.9998	0.9999	0.9997	0.9998	0.9998	0.9998	0.9995	0.9995	0.9995	0.9995
SNP_A-1782304	0.9998	0.9999	0.9997	0.9998	0.9998	0.9998	0.9999	0.9995	0.9999	0.9995
SNP_A-1782305	0.9998	0.9995	0.9997	0.9998	0.9993	0.9998	0.9999	0.9999	0.9999	0.9999
SNP_A-1782306	0.9998	0.9999	0.9997	0.9998	0.9998	0.9998	0.9995	0.9999	0.9995	0.9999
SNP_A-1782307	0.9998	0.9999	0.9997	0.9998	0.9998	0.9998	0.9995	0.9999	0.9995	0.9999
SNP_A-1782308	0.9989	0.9999	0.9997	0.9991	0.9998	0.9998	0.9995	0.9999	0.9995	0.9999
SNP_A-1782309	0.995	0.9998	0.7579	0.996	0.9993	0.9614	0.9995	0.9999	0.9995	0.9999
SNP_A-1782310	0.9998	0.9999	0.9997	0.9998	0.9998	0.9998	0.9999	0.9999	0.9999	0.9999
SNP_A-1782311	0.9998	0.9999	0.9997	0.9998	0.9998	0.9998	0.9995	0.9999	0.9995	0.9999
SNP_A-1782312	0.9998	0.9999	0.9988	0.9998	0.9998	0.999	0.9999	0.9999	0.9999	0.9999
SNP_A-1782313	0.9998	0.9995	0.9988	0.9998	0.9993	0.999	0.9999	0.9999	0.9999	0.9999
SNP_A-1782314	0.9998	0.9999	0.9997	0.9998	0.9998	0.9998	0.9999	0.9999	0.9999	0.9999
SNP_A-1782317	0.9998	0.9999	0.9988	0.9998	0.9998	0.999	0.9999	0.9999	0.9999	0.9999
SNP_A-1782319	0.9998	0.9995	0.9997	0.9998	0.9993	0.9998	0.9999	0.9995	0.9999	0.9995
SNP_A-1782320	0.9989	0.9999	0.9988	0.9991	0.9998	0.999	0.9999	0.9999	0.9999	0.9999
SNP_A-1782322	0.9998	0.9995	0.9997	0.9998	0.9993	0.9998	0.9999	0.9995	0.9999	0.9995
SNP_A-1782323	0.9998	0.9999	0.9997	0.9998	0.9998	0.9998	0.9999	0.9999	0.9999	0.9999
SNP_A-1782324	0.9998	0.9999	0.9988	0.9998	0.9998	0.999	0.9999	0.9999	0.9999	0.9999
SNP_A-1782325	0.9989	0.9995	0.9988	0.9991	0.9993	0.999	0.9999	0.9995	0.9999	0.9995
SNP_A-1782326	0.9998	0.398	0.9997	0.9998	0.9987	0.9998	0.9999	0.9999	0.9999	0.9999
SNP_A-1782327	0.9989	0.9995	0.9997	0.9991	0.9993	0.9998	0.9995	0.9995	0.9995	0.9995
SNP_A-1782328	0.9998	0.9995	0.9997	0.9998	0.9989	0.9998	0.9999	0.9999	0.9999	0.9999
SNP_A-1782330	0.9998	0.9999	0.9997	0.9998	0.9998	0.9998	0.9999	0.9999	0.9999	0.9999
SNP_A-1782331	0.9998	0.9995	0.9997	0.9998	0.9993	0.9998	0.9999	0.9999	0.9999	0.9999
SNP_A-1782332	0.9998	0.9999	0.9997	0.9998	0.9998	0.9998	0.9999	0.9995	0.9999	0.9995
SNP_A-1782335	0.9998	0.9999	0.9997	0.9998	0.9998	0.9998	0.9999	0.9995	0.9999	0.9995
SNP_A-1782336	0.9998	0.9999	0.9988	0.9998	0.9998	0.999	0.9999	0.9995	0.9999	0.9995
SNP_A-1782338	0.9998	0.9995	0.3971	0.9998	0.9993	0.999	0.9995	0.9999	0.9995	0.9999
SNP_A-1782339	0.9989	0.9999	0.9988	0.9991	0.9998	0.999	0.9995	0.9999	0.9995	0.9999
SNP_A-1782340	0.9998	0.9999	0.9884	0.9998	0.9998	0.999	0.9995	0.9999	0.9995	0.9999
SNP_A-1782341	0.9989	0.9999	0.9988	0.9991	0.9998	0.9998	0.9995	0.9995	0.9995	0.9995
SNP_A-1782345	0.9998	0.9995	0.9997	0.9998	0.9993	0.9998	0.9995	0.9999	0.9995	0.9999
SNP_A-1782347	0.9998	0.9999	0.9997	0.9998	0.9998	0.9998	0.9999	0.9999	0.9999	0.9999
SNP_A-1782348	0.9998	0.9999	0.9997	0.9998	0.9998	0.9998	0.9999	0.9999	0.9999	0.9999
SNP_A-1782350	0.9998	0.9999	0.9997	0.9998	0.9998	0.9998	0.9999	0.9999	0.9999	0.9999
SNP_A-1782352	0.9989	0.9999	0.9997	0.9991	0.9998	0.999	0.9995	0.9999	0.9995	0.9999
SNP_A-1782353	0.9998	0.9995	0.9997	0.9998	0.9993	0.9998	0.9999	0.9999	0.9999	0.9999
SNP_A-1782354	0.9989	0.9999	0.9997	0.9991	0.9998	0.9998	0.9995	0.9999	0.9995	0.9999
SNP_A-1782355	0.9989	0.9995	0.9988	0.9991	0.9993	0.999	0.9995	0.9999	0.9995	0.9999
SNP_A-1782356	0.9989	0.9999	0.9988	0.9059	0.9998	0.3333	0.9999	0.9999	0.9999	0.9999
SNP_A-1782358	0.9998	0.9999	0.9997	0.9998	0.9998	0.9998	0.9995	0.9999	0.9995	0.9999
SNP_A-1782359	0.9989	0.9999	0.9988	0.9991	0.9998	0.999	0.9999	0.9999	0.9999	0.9999
SNP_A-1782360	0.9998	0.9995	0.9997	0.9998	0.9993	0.9998	0.9999	0.9995	0.9999	0.9995
SNP_A-1782362	0.9998	0.9999	0.9997	0.9998	0.9998	0.9998	0.9995	0.9995	0.9995	0.9995
SNP_A-1782363	0.9998	0.9999	0.9997	0.9998	0.9998	0.9998	0.9995	0.9999	0.9995	0.9999
SNP_A-1782365	0.9998	0.9999	0.9988	0.9998	0.9998	0.999	0.9999	0.9999	0.9999	0.9999
SNP_A-1782366	0.9998	0.9999	0.9994	0.9744	0.9998	0.9998	0.9999	0.9999	0.9999	0.9999
SNP_A-1782368	0.9989	0.9999	0.9997	0.9991	0.9998	0.9998	0.9999	0.9999	0.9999	0.9999
SNP_A-1782369	0.9989	0.9999	0.9997	0.9991	0.9998	0.9998	0.9999	0.9999	0.9999	0.9999
SNP_A-1782370	0.9989	0.9995	0.9997	0.9991	0.9993	0.9998	0.9999	0.9999	0.9999	0.9999
SNP_A-1782372	0.9998	0.9999	0.9997	0.9998	0.9998	0.999	0.9999	0.9999	0.9999	0.9999
SNP_A-1782373	0.9998	0.9999	0.9997	0.9998	0.9998	0.9998	0.9999	0.9999	0.9999	0.9999
SNP_A-1782374	0.9989	0.9995	0.9687	0.9991	0.9993	0.9998	0.9999	0.9999	0.9999	0.9999
SNP_A-1782375	0.9998	0.9999	0.9997	0.9998	0.9998	0.9998	0.9999	0.9999	0.9999	0.9999
SNP_A-1782376	0.9998	0.9999	0.9997	0.9998	0.9998	0.9998	0.9995	0.9995	0.9995	0.9995
SNP_A-1782377	0.9998	0.9999	0.9997	0.9998	0.9998	0.9998	0.9999	0.9999	0.9999	0.9999
SNP_A-1782378	0.9998	0.9999	0.9997	0.9998	0.9998	0.9998	0.9999	0.9995	0.9999	0.9995
SNP_A-1782379	0.9998	0.9999	0.9997	0.9998	0.3333	0.9997	0.9999	0.9999	0.9999	0.9999
SNP_A-1782380	0.9998	0.9999	0.9997	0.9998	0.9998	0.9998	0.9999	0.9995	0.9999	0.9995
SNP_A-1782381	0.9998	0.9999	0.9988	0.9998	0.9998	0.999	0.9999	0.9999	0.9999	0.9999
SNP_A-1782382	0.9989	0.9995	0.9997	0.9991	0.9993	0.9998	0.9999	0.9995	0.9999	0.9995
SNP_A-1782383	0.9989	0.9995	0.9997	0.9991	0.9993	0.9985	0.9995	0.9995	0.9992	0.9995
SNP_A-1782385	0.9998	0.9999	0.9997	0.9998	0.9998	0.9998	0.9999	0.9999	0.9999	0.9999
SNP_A-1782389	0.9019	0.9991	0.9199	0.9991	0.9071	0.9724	0.9999	0.9999	0.9999	0.9999
SNP_A-1782390	0.9998	0.9999	0.9997	0.9998	0.9998	0.9998	0.9999	0.9999	0.9999	0.9999
SNP_A-1782391	0.9998	0.9999	0.9997	0.9998	0.9998	0.9998	0.9999	0.9999	0.9999	0.9999
SNP_A-1782393	0.9998	0.9995	0.9997	0.9998	0.9993	0.9998	0.9995	0.9995	0.9995	0.9995
SNP_A-1782394	0.9998	0.9999	0.9997	0.9998	0.9998	0.9998	0.9999	0.9999	0.9999	0.9999
SNP_A-1782395	0.9998	0.9995	0.9997	0.9998	0.9993	0.9998	0.9999	0.9999	0.9999	0.9999
SNP_A-1782396	0.9998	0.9999	0.9997	0.9998	0.9998	0.9998	0.9995	0.9999	0.9995	0.9999
SNP_A-1782397	0.9965	0.9999	0.6493	0.9991	0.9998	0.9951	0.9999	0.9999	0.9999	0.9999
SNP_A-1782398	0.9989	0.9999	0.9988	0.9991	0.9998	0.999	0.9999	0.9999	0.9999	0.9999
SNP_A-1782400	0.9998	0.9999	0.9997	0.9998	0.9998	0.9998	0.9999	0.9999	0.9999	0.9999
SNP_A-1782403	0.9998	0.9995	0.9988	0.4154	0.9998	0.9998	0.9999	0.9995	0.9999	0.9824
SNP_A-1782404	0.9998	0.9999	0.9997	0.9998	0.9998	0.9998	0.9999	0.9999	0.9999	0.9999
SNP_A-1782406	0.9998	0.9999	0.9997	0.9998	0.9998	0.9998	0.9999	0.9999	0.9999	0.9999
SNP_A-1782407	0.9998	0.9995	0.9997	0.9998	0.9993	0.9998	0.9999	0.9999	0.9999	0.9999
SNP_A-1782408	0.9998	0.9999	0.9997	0.9998	0.9998	0.9998	0.9999	0.9999	0.9999	0.9999
SNP_A-1782409	0.9989	0.9999	0.9988	0.9991	0.9998	0.999	0.9995	0.9999	0.9995	0.9999
SNP_A-1782410	0.9998	0.9995	0.9997	0.9998	0.9993	0.9998	0.9995	0.9999	0.9995	0.9999
SNP_A-1782411	0.9989	0.9999	0.9997	0.9991	0.9998	0.9998	0.9999	0.9999	0.9999	0.9999
SNP_A-1782412	0.9989	0.9995	0.9988	0.9991	0.9998	0.9998	0.9999	0.9995	0.9999	0.9995
SNP_A-1782413	0.9989	0.9995	0.9997	0.9991	0.9993	0.9998	0.9999	0.9999	0.9999	0.9999
SNP_A-1782414	0.9989	0.9999	0.9997	0.9991	0.9998	0.9998	0.9995	0.9999	0.9995	0.9999
SNP_A-1782415	0.9743	0.9999	0.9997	0.9998	0.9998	0.9998	0.9995	0.9999	0.9995	0.9999
SNP_A-1782418	0.9998	0.9999	0.9997	0.9998	0.9998	0.9998	0.9999	0.9999	0.9999	0.9999
SNP_A-1782419	0.9989	0.9999	0.9997	0.9991	0.9998	0.9998	0.9995	0.9999	0.9995	0.9999
SNP_A-1782420	0.9998	0.9999	0.9997	0.9998	0.9998	0.9998	0.9999	0.9999	0.9999	0.9999
SNP_A-1782421	0.9989	0.9995	0.9988	0.9998	0.9998	0.9998	0.9995	0.9995	0.9995	0.9995
SNP_A-1782422	0.9998	0.9999	0.9997	0.9998	0.9998	0.9998	0.9995	0.9999	0.9995	0.9999
SNP_A-1782423	0.9989	0.9999	0.9997	0.9991	0.9998	0.9998	0.9995	0.9999	0.9995	0.9999
SNP_A-1782424	0.9998	0.9999	0.9997	0.9998	0.9998	0.9998	0.9999	0.9999	0.9999	0.9999
SNP_A-1782425	0.9989	0.9999	0.9988	0.9991	0.9998	0.999	0.9995	0.9999	0.9995	0.9999
SNP_A-1782426	0.9989	0.9999	0.9638	0.9944	0.9998	0.999	0.9995	0.9999	0.9995	0.9999
SNP_A-1782427	0.9998	0.9995	0.9988	0.9998	0.9993	0.999	0.9999	0.9999	0.9999	0.9999
SNP_A-1782428	0.9989	0.9999	0.9988	0.9991	0.9998	0.999	0.9995	0.9995	0.9995	0.9995
SNP_A-1782429	0.9989	0.9999	0.9988	0.9991	0.9998	0.999	0.9999	0.9995	0.9999	0.9995
SNP_A-1782432	0.9989	0.9999	0.9988	0.9991	0.9998	0.999	0.9995	0.9995	0.9995	0.9995
SNP_A-1782433	0.9959	0.9999	0.9963	0.9935	0.9973	0.3333	0.9995	0.9999	0.9995	0.9999
SNP_A-1782435	0.9998	0.9999	0.9997	0.9998	0.9998	0.9998	0.9999	0.9999	0.9999	0.9999
SNP_A-1782436	0.9989	0.9995	0.9988	0.9998	0.9993	0.999	0.9999	0.9995	0.9999	0.9995
SNP_A-1782437	0.9998	0.9967	0.9997	0.9998	0.9998	0.9998	0.9999	0.9999	0.9999	0.9999
SNP_A-1782438	0.9998	0.9999	0.9988	0.9998	0.9998	0.999	0.9999	0.9999	0.9999	0.9999
SNP_A-1782439	0.9998	0.9999	0.9997	0.9998	0.9998	0.9998	0.9999	0.9999	0.9999	0.9999
SNP_A-1782442	0.9998	0.9999	0.9997	0.9998	0.9998	0.9998	0.9999	0.9999	0.9999	0.9999
SNP_A-1782443	0.9998	0.9999	0.9997	0.9998	0.9998	0.9998	0.9995	0.9995	0.9995	0.9995
SNP_A-1782445	0.9998	0.9999	0.9997	0.9998	0.9998	0.9998	0.9999	0.9999	0.9999	0.9999
SNP_A-1782446	0.9998	0.9995	0.9997	0.9998	0.9993	0.9998	0.9999	0.9995	0.9999	0.9995
SNP_A-1782448	0.9989	0.9995	0.9988	0.9991	0.9993	0.999	0.9999	0.9999	0.9999	0.9999
SNP_A-1782450	0.9998	0.9999	0.9997	0.9998	0.9998	0.9998	0.9999	0.9999	0.9999	0.9999
SNP_A-1782451	0.9998	0.9999	0.9997	0.9998	0.9998	0.9998	0.9995	0.9999	0.9995	0.9999
SNP_A-1782452	0.9998	0.9999	0.9997	0.9998	0.9998	0.9998	0.9999	0.9999	0.9999	0.9999
SNP_A-1782453	0.9998	0.9999	0.9997	0.9998	0.9998	0.9998	0.9995	0.9999	0.9995	0.9999
SNP_A-1782454	0.9989	0.9995	0.9997	0.9991	0.9993	0.9998	0.9995	0.9995	0.9995	0.9995
SNP_A-1782455	0.9998	0.9995	0.9988	0.9998	0.9993	0.999	0.9999	0.9999	0.9999	0.9999
SNP_A-1782456	0.9998	0.9999	0.9997	0.9998	0.9998	0.9998	0.9999	0.9999	0.9999	0.9999
SNP_A-1782457	0.9998	0.9999	0.9997	0.9998	0.9998	0.9998	0.9999	0.9999	0.9999	0.9999
SNP_A-1782458	0.9998	0.9995	0.9997	0.9998	0.9993	0.9998	0.9999	0.9999	0.9999	0.9999
SNP_A-1782461	0.9989	0.9985	0.9988	0.9991	0.9998	0.999	0.9999	0.9999	0.9999	0.9999
SNP_A-1782463	0.9998	0.9999	0.9997	0.9998	0.9998	0.9998	0.9999	0.9999	0.9999	0.9999
SNP_A-1782464	0.9989	0.9995	0.9988	0.9998	0.9998	0.9998	0.9999	0.9999	0.9999	0.9999
SNP_A-1782467	0.9998	0.9999	0.9997	0.9948	0.9998	0.9998	0.9999	0.9999	0.9999	0.9999
SNP_A-1782468	0.9998	0.9999	0.9997	0.9998	0.9998	0.9998	0.9999	0.9999	0.9999	0.9999
SNP_A-1782470	0.9998	0.9999	0.9988	0.9998	0.9998	0.999	0.9999	0.9995	0.9999	0.9995
SNP_A-1782471	0.9989	0.9999	0.9997	0.9991	0.9998	0.9998	0.9995	0.9995	0.9995	0.9995
SNP_A-1782472	0.9998	0.9999	0.9997	0.9998	0.9998	0.9998	0.9999	0.9999	0.9999	0.9999
SNP_A-1782474	0.9989	0.9999	0.9988	0.9991	0.9998	0.999	0.9995	0.9995	0.9995	0.9995
SNP_A-1782475	0.9998	0.9995	0.9997	0.9998	0.9993	0.9998	0.9999	0.9995	0.9999	0.9995
SNP_A-1782476	0.9989	0.9999	0.9945	0.9991	0.9998	0.9997	0.9995	0.9995	0.9995	0.9995
SNP_A-1782477	0.9989	0.9999	0.9997	0.9991	0.9998	0.9998	0.9999	0.9995	0.9999	0.9995
SNP_A-1782478	0.9998	0.9999	0.9988	0.9998	0.9998	0.999	0.9999	0.9999	0.9999	0.9999
SNP_A-1782479	0.9998	0.9999	0.9997	0.9998	0.9998	0.9998	0.9999	0.9999	0.9999	0.9999
SNP_A-1782480	0.9989	0.9999	0.9997	0.9991	0.9998	0.9998	0.9999	0.9999	0.9999	0.9999
SNP_A-1782482	0.9998	0.9999	0.9997	0.9998	0.9998	0.9998	0.9995	0.9999	0.9995	0.9999
SNP_A-1782483	0.9998	0.9999	0.9988	0.9998	0.9998	0.999	0.9999	0.9995	0.9999	0.9995
SNP_A-1782485	0.9998	0.9999	0.9997	0.9998	0.9998	0.9998	0.9999	0.9999	0.9999	0.9999
SNP_A-1782486	0.9976	0.9986	0.9997	0.9991	0.8634	0.9998	0.9999	0.9999	0.9999	0.9999
SNP_A-1782487	0.9998	0.9999	0.9988	0.9998	0.9998	0.999	0.9995	0.9999	0.9995	0.9999
SNP_A-1782489	0.9989	0.9999	0.9997	0.9991	0.9998	0.9998	0.9999	0.9999	0.9999	0.9999
SNP_A-1782490	0.9989	0.9995	0.9988	0.9991	0.9993	0.999	0.9999	0.9999	0.9999	0.9999
SNP_A-1782492	0.9998	0.9999	0.9997	0.9998	0.9998	0.9998	0.9999	0.9999	0.9999	0.9999
SNP_A-1782493	0.9998	0.9995	0.9997	0.9998	0.9993	0.9998	0.9999	0.9995	0.9999	0.9995
SNP_A-1782494	0.9989	0.9995	0.9997	0.9991	0.9993	0.9998	0.9999	0.9995	0.9999	0.9995
SNP_A-1782495	0.9998	0.9999	0.9997	0.9998	0.9998	0.9998	0.9999	0.9999	0.9999	0.9999
SNP_A-1782496	0.9989	0.9999	0.9997	0.9991	0.9998	0.9998	0.9995	0.9999	0.9995	0.9999
SNP_A-1782497	0.9998	0.9999	0.9997	0.9998	0.9998	0.9998	0.9999	0.9999	0.9999	0.9999
SNP_A-1782498	0.9989	0.9995	0.9988	0.9991	0.9993	0.999	0.9999	0.9999	0.9999	0.9999
SNP_A-1782499	0.9989	0.9995	0.9997	0.9991	0.9993	0.9998	0.9999	0.9999	0.9999	0.9999
SNP_A-1782500	0.9998	0.9999	0.9997	0.9998	0.9998	0.9998	0.9999	0.9999	0.9999	0.9999
SNP_A-1782501	0.9998	0.9995	0.9997	0.9998	0.9993	0.9998	0.9999	0.9999	0.9999	0.9999
SNP_A-1782505	0.9998	0.9995	0.9997	0.9998	0.9993	0.9998	0.9999	0.9995	0.9999	0.9995
SNP_A-1782508	0.9998	0.9999	0.9997	0.9998	0.9998	0.9998	0.9999	0.9995	0.9999	0.9995
SNP_A-1782509	0.9977	0.9994	0.9703	0.9974	0.9991	0.6955	0.9999	0.9999	0.9999	0.9999
SNP_A-1782511	0.9998	0.9995	0.9997	0.9998	0.9993	0.9998	0.9999	0.9995	0.9999	0.9995
SNP_A-1782512	0.9998	0.9999	0.9997	0.9998	0.9998	0.9998	0.9995	0.9999	0.9995	0.9999
SNP_A-1782514	0.9998	0.9995	0.9997	0.9998	0.9993	0.9998	0.9995	0.9999	0.9995	0.9999
SNP_A-1782515	0.9989	0.9999	0.9997	0.9991	0.9998	0.9998	0.9999	0.9999	0.9999	0.9999
SNP_A-1782516	0.9998	0.9999	0.9997	0.9998	0.9998	0.9998	0.9999	0.9995	0.9999	0.9995
SNP_A-1782518	0.9998	0.9999	0.9997	0.9998	0.9998	0.9998	0.9999	0.9999	0.9999	0.9999
SNP_A-1782521	0.9998	0.9995	0.9997	0.9998	0.9993	0.9998	0.9995	0.9995	0.9995	0.9995
SNP_A-1782523	0.9989	0.9995	0.9988	0.9991	0.9993	0.999	0.9999	0.9999	0.9999	0.9999
SNP_A-1782525	0.9989	0.9999	0.9997	0.9991	0.9998	0.9998	0.9995	0.9999	0.9995	0.9999
SNP_A-1782527	0.9998	0.9999	0.9988	0.9998	0.9998	0.999	0.9999	0.9995	0.9999	0.9995
SNP_A-1782528	0.9989	0.9999	0.9997	0.9991	0.9998	0.9998	0.9999	0.9999	0.9999	0.9999
SNP_A-1782529	0.9989	0.9999	0.9988	0.9991	0.9998	0.999	0.9995	0.9999	0.9995	0.9999
SNP_A-1782531	0.9998	0.9995	0.9963	0.9998	0.9993	0.999	0.9995	0.9999	0.9995	0.9999
SNP_A-1782533	0.9998	0.9995	0.9997	0.9998	0.8805	0.9998	0.9999	0.9999	0.9999	0.9999
SNP_A-1782534	0.9998	0.9999	0.9988	0.9998	0.9998	0.9489	0.9999	0.9999	0.9999	0.9999
SNP_A-1782538	0.9998	0.9999	0.9997	0.9998	0.9998	0.9998	0.9999	0.9999	0.9999	0.9999
SNP_A-1782539	0.9989	0.9999	0.9997	0.9991	0.9998	0.9998	0.9999	0.9999	0.9999	0.9999
SNP_A-1782542	0.9998	0.9995	0.9997	0.9998	0.9993	0.9998	0.9995	0.9995	0.9995	0.9995
SNP_A-1782543	0.9998	0.9999	0.9997	0.9998	0.9998	0.9998	0.9999	0.9999	0.9999	0.9999
SNP_A-1782545	0.9989	0.9999	0.9988	0.9991	0.9998	0.999	0.9995	0.9995	0.9995	0.9995
SNP_A-1782546	0.9998	0.9999	0.9988	0.9998	0.9998	0.9973	0.9999	0.9999	0.9999	0.9999
SNP_A-1782547	0.9998	0.9999	0.9988	0.9998	0.9998	0.999	0.9999	0.9999	0.9999	0.9999
SNP_A-1782548	0.9989	0.9999	0.9997	0.9991	0.9998	0.9998	0.9999	0.9999	0.9999	0.9999
SNP_A-1782549	0.9906	0.9999	0.9997	0.9991	0.9998	0.9998	0.9999	0.9999	0.9999	0.9999
SNP_A-1782550	0.9998	0.9999	0.9997	0.9998	0.9998	0.9998	0.9999	0.9999	0.9999	0.9999
SNP_A-1782551	0.9998	0.9999	0.9997	0.9998	0.9998	0.9998	0.9995	0.9999	0.9995	0.9999
SNP_A-1782552	0.9998	0.9999	0.9997	0.9998	0.9998	0.9998	0.9999	0.9999	0.9999	0.9999
SNP_A-1782554	0.9998	0.9999	0.9988	0.9998	0.9998	0.999	0.9999	0.9995	0.9999	0.9995
SNP_A-1782555	0.9998	0.9999	0.9997	0.9998	0.9998	0.9998	0.9995	0.9999	0.9995	0.9999
SNP_A-1782557	0.9998	0.9999	0.9997	0.9998	0.9998	0.9998	0.9999	0.9995	0.9999	0.9995
SNP_A-1782559	0.9998	0.9999	0.9997	0.9998	0.9998	0.9998	0.9995	0.9995	0.9995	0.9995
SNP_A-1782560	0.9998	0.9999	0.9997	0.9998	0.9998	0.9998	0.9999	0.9999	0.9999	0.9999
SNP_A-1782561	0.9998	0.9999	0.9997	0.9998	0.9998	0.9998	0.9999	0.9999	0.9999	0.9999
SNP_A-1782562	0.9989	0.9999	0.9997	0.9991	0.9998	0.9998	0.9995	0.9999	0.9995	0.9999
SNP_A-1782563	0.9998	0.9999	0.9997	0.9998	0.9998	0.9998	0.9999	0.9999	0.9999	0.9999
SNP_A-1782569	0.9998	0.9999	0.9997	0.9998	0.9998	0.9998	0.9995	0.9999	0.9995	0.9999
SNP_A-1782570	0.8427	0.9995	0.9988	0.9991	0.9993	0.999	0.9995	0.9999	0.9995	0.9999
SNP_A-1782571	0.9998	0.9999	0.9997	0.9998	0.9998	0.9998	0.9999	0.9999	0.9999	0.9999
SNP_A-1782572	0.9998	0.9999	0.9997	0.9998	0.9998	0.9998	0.9999	0.9999	0.9999	0.9999
SNP_A-1782573	0.9998	0.9999	0.9997	0.9998	0.9998	0.9998	0.9999	0.9999	0.9999	0.9999
SNP_A-1782574	0.9998	0.9999	0.9997	0.9998	0.9998	0.9998	0.9999	0.9999	0.9999	0.9999
SNP_A-1782576	0.9998	0.9999	0.9997	0.9998	0.9998	0.9998	0.9999	0.9999	0.9999	0.9999
SNP_A-1782578	0.9996	0.9999	0.9997	0.9991	0.9998	0.9996	0.9995	0.9999	0.9995	0.9999
SNP_A-1782580	0.9998	0.9999	0.9988	0.9998	0.9998	0.999	0.9999	0.9999	0.9999	0.9999
SNP_A-1782581	0.9998	0.9999	0.9997	0.9998	0.9998	0.9998	0.9999	0.9999	0.9999	0.9999
SNP_A-1782583	0.9989	0.9999	0.9997	0.9991	0.9998	0.9998	0.9999	0.9999	0.9999	0.9999
SNP_A-1782589	0.9998	0.9999	0.9988	0.9998	0.9996	0.999	0.9995	0.9999	0.9995	0.9999
SNP_A-1782590	0.9998	0.9999	0.9997	0.9998	0.9998	0.9998	0.9999	0.9999	0.9999	0.9999
SNP_A-1782591	0.9989	0.9999	0.9997	0.9991	0.9998	0.9998	0.9995	0.9999	0.9995	0.9999
SNP_A-1782593	0.9998	0.9999	0.9997	0.9998	0.9998	0.9998	0.9999	0.9999	0.9999	0.9999
SNP_A-1782595	0.9998	0.9999	0.9997	0.9998	0.9998	0.9998	0.9999	0.9999	0.9999	0.9999
SNP_A-1782598	0.9998	0.9999	0.9988	0.9997	0.9998	0.999	0.9995	0.9999	0.9995	0.9999
SNP_A-1782599	0.9998	0.9999	0.9997	0.9998	0.9998	0.9998	0.9999	0.9999	0.9999	0.9999
SNP_A-1782600	0.9989	0.9999	0.9988	0.9998	0.9998	0.999	0.9999	0.9999	0.9999	0.9999
SNP_A-1782601	0.9998	0.9999	0.9997	0.9998	0.9998	0.9998	0.9999	0.9999	0.9999	0.9999
SNP_A-1782603	0.9998	0.9999	0.9988	0.9998	0.9998	0.999	0.9995	0.9999	0.9995	0.9999
SNP_A-1782604	0.9983	0.9995	0.9988	0.9991	0.9993	0.999	0.9995	0.9999	0.9995	0.9999
SNP_A-1782605	0.9998	0.9999	0.9997	0.9998	0.9998	0.9998	0.9995	0.9999	0.9995	0.9999
SNP_A-1782607	0.9998	0.9999	0.9997	0.9998	0.9998	0.9998	0.9999	0.9999	0.9999	0.9999
SNP_A-1782608	0.8662	0.9999	0.9086	0.9991	0.9998	0.4247	0.9999	0.9999	0.9999	0.9999
SNP_A-1782609	0.9989	0.9995	0.9997	0.9991	0.9993	0.9998	0.9995	0.9999	0.9995	0.9999
SNP_A-1782610	0.9989	0.9995	0.9988	0.9998	0.9993	0.999	0.9995	0.9999	0.9995	0.9999
SNP_A-1782611	0.9998	0.9999	0.9988	0.9998	0.9998	0.999	0.9999	0.9999	0.9999	0.9999
SNP_A-1782612	0.9989	0.9999	0.9997	0.9991	0.9998	0.9998	0.9995	0.9999	0.9995	0.9999
SNP_A-1782613	0.9998	0.9999	0.9997	0.9998	0.9998	0.9998	0.9999	0.9999	0.9999	0.9999
SNP_A-1782615	0.9998	0.9999	0.9997	0.9998	0.9998	0.9998	0.9999	0.9999	0.9999	0.9999
SNP_A-1782616	0.9989	0.9999	0.9997	0.9991	0.9998	0.9998	0.9995	0.9995	0.9995	0.9995
SNP_A-1782618	0.9989	0.9995	0.9988	0.9991	0.9993	0.999	0.9995	0.9995	0.9995	0.9995
SNP_A-1782619	0.9989	0.9999	0.9997	0.9991	0.9998	0.9998	0.9999	0.9995	0.9999	0.9995
SNP_A-1782620	0.9998	0.9999	0.9997	0.9998	0.9998	0.9998	0.9999	0.9995	0.9999	0.9995
SNP_A-1782621	0.9998	0.9999	0.9988	0.9998	0.9998	0.999	0.9995	0.9999	0.9995	0.9999
SNP_A-1782622	0.9998	0.9999	0.9997	0.9998	0.9998	0.9998	0.9995	0.9999	0.9995	0.9999
SNP_A-1782625	0.9998	0.9999	0.9997	0.9998	0.9998	0.9998	0.9999	0.9999	0.9999	0.9999
SNP_A-1782626	0.9989	0.9995	0.9997	0.9991	0.9993	0.9998	0.9999	0.9999	0.9999	0.9999
SNP_A-1782627	0.9998	0.9999	0.9997	0.9998	0.9998	0.9998	0.9999	0.9999	0.9999	0.9999
SNP_A-1782630	0.9998	0.9999	0.9988	0.9998	0.9998	0.999	0.9999	0.9999	0.9999	0.9999
SNP_A-1782631	0.9998	0.9995	0.9997	0.9998	0.9993	0.9998	0.9999	0.9999	0.9999	0.9999
SNP_A-1782632	0.9998	0.9999	0.9997	0.9998	0.9998	0.9998	0.9999	0.9995	0.9999	0.9995
SNP_A-1782633	0.9998	0.9999	0.9997	0.9998	0.9998	0.9998	0.9999	0.9999	0.9999	0.9999
SNP_A-1782636	0.9998	0.9999	0.9988	0.9998	0.9998	0.999	0.9999	0.9999	0.9999	0.9999
SNP_A-1782637	0.9998	0.9999	0.9997	0.9998	0.9998	0.9998	0.9999	0.9999	0.9999	0.9999
SNP_A-1782638	0.9989	0.9999	0.9997	0.9991	0.9998	0.9998	0.9999	0.9999	0.9999	0.9999
SNP_A-1782639	0.9998	0.9995	0.9997	0.9998	0.9992	0.9998	0.9995	0.9995	0.9995	0.9995
SNP_A-1782640	0.9998	0.9995	0.9997	0.9998	0.9993	0.9998	0.9999	0.9995	0.9999	0.9995
SNP_A-1782642	0.9989	0.9999	0.9997	0.9991	0.9998	0.9998	0.9999	0.9999	0.9999	0.9999
SNP_A-1782644	0.9998	0.9999	0.9997	0.9998	0.9436	0.9998	0.9999	0.9999	0.9999	0.9999
SNP_A-1782645	0.9998	0.9999	0.9997	0.9998	0.9998	0.9998	0.9995	0.9999	0.9995	0.9999
SNP_A-1782646	0.9989	0.9999	0.9997	0.9991	0.9998	0.9998	0.9999	0.9999	0.9999	0.9999
SNP_A-1782647	0.9989	0.9999	0.9988	0.9889	0.9998	0.9998	0.9999	0.9999	0.9999	0.9999
SNP_A-1782648	0.9809	0.9999	0.9997	0.9979	0.9998	0.9998	0.9995	0.9999	0.9995	0.9999
SNP_A-1782649	0.9989	0.9999	0.9995	0.9998	0.9998	0.9998	0.9999	0.9999	0.9999	0.9999
SNP_A-1782650	0.9998	0.9999	0.9988	0.9998	0.9998	0.999	0.9999	0.9995	0.9999	0.9995
SNP_A-1782652	0.9998	0.9999	0.9988	0.9998	0.9998	0.999	0.9999	0.9999	0.9999	0.9999
SNP_A-1782655	0.9989	0.9995	0.9988	0.9991	0.9993	0.999	0.9999	0.9999	0.9999	0.9999
SNP_A-1782657	0.9989	0.9995	0.9997	0.9991	0.9993	0.9998	0.9995	0.9999	0.9995	0.9999
SNP_A-1782658	0.9998	0.9995	0.9988	0.9998	0.9993	0.999	0.9995	0.9999	0.9995	0.9999
SNP_A-1782659	0.9998	0.9999	0.9988	0.9998	0.9998	0.999	0.9999	0.9999	0.9999	0.9999
SNP_A-1782662	0.9989	0.9999	0.9996	0.9998	0.9998	0.9998	0.9999	0.9995	0.9999	0.9995
SNP_A-1782663	0.9998	0.9995	0.9997	0.9998	0.9993	0.9998	0.9999	0.9999	0.9999	0.9999
SNP_A-1782665	0.9989	0.9999	0.9988	0.9991	0.9998	0.999	0.9999	0.9999	0.9999	0.9999
SNP_A-1782666	0.9998	0.9999	0.9997	0.9998	0.9998	0.9998	0.9999	0.9999	0.9999	0.9999
SNP_A-1782667	0.9989	0.9999	0.9987	0.9991	0.9998	0.9998	0.9999	0.9999	0.9999	0.9999
SNP_A-1782668	0.9989	0.9999	0.9997	0.9991	0.9998	0.9998	0.9999	0.9995	0.9999	0.9995
SNP_A-1782669	0.967	0.9999	0.9971	0.9998	0.9998	0.9998	0.9999	0.9999	0.9999	0.9999
SNP_A-1782670	0.9998	0.9999	0.9997	0.9998	0.9998	0.9998	0.9999	0.9999	0.9999	0.9999
SNP_A-1782671	0.9998	0.9999	0.9988	0.9998	0.9998	0.999	0.9995	0.9999	0.9995	0.9999
SNP_A-1782672	0.9791	0.9893	0.9997	0.9998	0.9998	0.9998	0.9995	0.9995	0.9995	0.9995
SNP_A-1782673	0.9985	0.9999	0.9997	0.9998	0.9998	0.9998	0.9999	0.9999	0.9999	0.9999
SNP_A-1782674	0.9998	0.9999	0.9997	0.9998	0.9998	0.9998	0.9999	0.9999	0.9999	0.9999
SNP_A-1782676	0.9998	0.9999	0.9997	0.9998	0.9998	0.9998	0.9999	0.9995	0.9999	0.9995
SNP_A-1782678	0.9998	0.9987	0.9969	0.9998	0.9979	0.9997	0.9995	0.9995	0.9995	0.9995
SNP_A-1782679	0.9998	0.9999	0.9997	0.9998	0.9998	0.9998	0.9999	0.9999	0.9999	0.9999
SNP_A-1782684	0.9998	0.9999	0.9997	0.9834	0.9998	0.9998	0.9999	0.9999	0.9999	0.9999
SNP_A-1782685	0.9787	0.9992	0.5127	0.939	0.9603	0.8932	0.9999	0.9995	0.9999	0.9995
SNP_A-1782686	0.9998	0.9995	0.9988	0.9998	0.9998	0.999	0.9999	0.9999	0.9999	0.9999
SNP_A-1782687	0.6393	0.9999	0.9997	0.9955	0.9998	0.9998	0.9999	0.9999	0.9999	0.9999
SNP_A-1782688	0.9998	0.9999	0.9997	0.5889	0.9978	0.3333	0.9999	0.9999	0.9999	0.9999
SNP_A-1782690	0.9998	0.9999	0.9997	0.9998	0.9998	0.9998	0.9999	0.9999	0.9999	0.9999
SNP_A-1782691	0.9989	0.9995	0.9988	0.9991	0.9998	0.999	0.9999	0.999	0.9999	0.9932
SNP_A-1782692	0.9998	0.9999	0.9997	0.9998	0.9998	0.9998	0.9999	0.9999	0.9999	0.9999
SNP_A-1782693	0.9998	0.9999	0.9997	0.9998	0.9998	0.9998	0.9999	0.9999	0.9999	0.9999
SNP_A-1782694	0.9998	0.9999	0.9997	0.9998	0.9998	0.9998	0.9999	0.9995	0.9999	0.9995
SNP_A-1782695	0.9998	0.9999	0.9988	0.9998	0.9998	0.999	0.9999	0.9999	0.9999	0.9999
SNP_A-1782696	0.9998	0.9999	0.9997	0.9998	0.9998	0.9998	0.9999	0.9999	0.9999	0.9999
SNP_A-1782697	0.9989	0.9999	0.9988	0.9991	0.9998	0.999	0.9995	0.9995	0.9995	0.9995
SNP_A-1782698	0.9998	0.9999	0.9988	0.9998	0.9998	0.9998	0.9999	0.9999	0.9999	0.9999
SNP_A-1782699	0.9998	0.9999	0.9997	0.9998	0.9998	0.9998	0.9999	0.9999	0.9999	0.9999
SNP_A-1782700	0.9998	0.9999	0.9997	0.9998	0.9998	0.9998	0.9999	0.9995	0.9999	0.9995
SNP_A-1782701	0.9989	0.9995	0.9988	0.9988	0.9993	0.999	0.9999	0.9999	0.9999	0.9999
SNP_A-1782702	0.9998	0.9999	0.9997	0.9998	0.9998	0.9998	0.9999	0.9999	0.9999	0.9999
SNP_A-1782703	0.9989	0.9995	0.9997	0.9991	0.9993	0.9998	0.9995	0.9995	0.9995	0.9995
SNP_A-1782705	0.9998	0.9999	0.9997	0.9998	0.9998	0.9998	0.9999	0.9995	0.9999	0.9995
SNP_A-1782706	0.9998	0.9999	0.9988	0.9998	0.9998	0.999	0.9995	0.9995	0.9995	0.9995
SNP_A-1782707	0.9998	0.9999	0.9997	0.9998	0.9998	0.9998	0.9999	0.9999	0.9999	0.9999
SNP_A-1782708	0.9998	0.9995	0.9988	0.9998	0.9993	0.999	0.9999	0.9999	0.9999	0.9999
SNP_A-1782709	0.9998	0.9999	0.9997	0.9998	0.9998	0.9998	0.9999	0.9999	0.9999	0.9999
SNP_A-1782710	0.9998	0.9999	0.9988	0.9998	0.9998	0.999	0.9999	0.9999	0.9999	0.9999
SNP_A-1782711	0.9989	0.9999	0.9988	0.9991	0.9998	0.999	0.9999	0.9999	0.9999	0.9999
SNP_A-1782712	0.9989	0.9999	0.9997	0.9991	0.9998	0.9998	0.9999	0.9999	0.9999	0.9999
SNP_A-1782715	0.9998	0.9999	0.9903	0.9998	0.9998	0.999	0.9999	0.9999	0.9999	0.9999
SNP_A-1782717	0.9998	0.9999	0.9988	0.9998	0.9998	0.999	0.9999	0.9999	0.9999	0.9999
SNP_A-1782718	0.9989	0.9999	0.9981	0.9975	0.9998	0.9808	0.9995	0.9999	0.9995	0.9999
SNP_A-1782720	0.9989	0.9995	0.9988	0.9991	0.9993	0.999	0.9995	0.9995	0.9995	0.9995
SNP_A-1782721	0.9989	0.9995	0.9988	0.9991	0.9993	0.999	0.9999	0.9999	0.9999	0.9999
SNP_A-1782722	0.9998	0.9999	0.9988	0.9998	0.9998	0.999	0.9999	0.9999	0.9999	0.9999
SNP_A-1782723	0.9998	0.9995	0.9997	0.9998	0.9993	0.9998	0.9999	0.9999	0.9999	0.9999
SNP_A-1782724	0.9998	0.9999	0.9988	0.9998	0.9998	0.999	0.9995	0.9995	0.9995	0.9995
SNP_A-1782725	0.9998	0.9999	0.9997	0.9998	0.9998	0.9998	0.9999	0.9999	0.9999	0.9999
SNP_A-1782727	0.9998	0.9999	0.9997	0.9998	0.9998	0.9998	0.9999	0.9995	0.9999	0.9995
SNP_A-1782728	0.9998	0.9999	0.9988	0.9998	0.9998	0.999	0.9999	0.9999	0.9999	0.9999
SNP_A-1782729	0.9989	0.9999	0.9997	0.9991	0.9998	0.9998	0.9999	0.9999	0.9999	0.9999
SNP_A-1782730	0.9989	0.9995	0.9988	0.9991	0.9993	0.9998	0.9999	0.9999	0.9999	0.9999
SNP_A-1782731	0.9998	0.9999	0.9997	0.9998	0.9998	0.9998	0.9999	0.9995	0.9999	0.9995
SNP_A-1782732	0.9998	0.9999	0.9988	0.9998	0.9998	0.999	0.9999	0.9999	0.9999	0.9999
SNP_A-1782733	0.9998	0.9999	0.9997	0.9998	0.9998	0.9998	0.9995	0.9999	0.9995	0.9999
SNP_A-1782734	0.9998	0.9999	0.9997	0.9998	0.9998	0.9998	0.9999	0.9999	0.9999	0.9999
SNP_A-1782737	0.9998	0.9999	0.9997	0.9998	0.9998	0.9998	0.9999	0.9999	0.9999	0.9999
SNP_A-1782738	0.9998	0.9995	0.9997	0.9998	0.9993	0.9998	0.9999	0.9999	0.9999	0.9999
SNP_A-1782739	0.9989	0.9999	0.9997	0.9991	0.9998	0.9998	0.9999	0.9999	0.9999	0.9999
SNP_A-1782740	0.9989	0.9999	0.9997	0.9991	0.9998	0.9998	0.9995	0.9995	0.9995	0.9995
SNP_A-1782741	0.9989	0.9999	0.9997	0.9991	0.9998	0.9998	0.9999	0.9995	0.9999	0.9995
SNP_A-1782742	0.9998	0.9999	0.9997	0.9998	0.9998	0.9998	0.9999	0.9999	0.9999	0.9999
SNP_A-1782744	0.9998	0.9999	0.9997	0.9998	0.9998	0.9998	0.9999	0.9995	0.9999	0.9995
SNP_A-1782745	0.9998	0.9999	0.9997	0.9998	0.9998	0.9998	0.9999	0.9999	0.9999	0.9999
SNP_A-1782746	0.9989	0.9999	0.9988	0.9991	0.9998	0.999	0.9999	0.9999	0.9999	0.9999
SNP_A-1782747	0.9998	0.9999	0.9997	0.9998	0.9998	0.9998	0.9999	0.9999	0.9999	0.9999
SNP_A-1782748	0.9998	0.9999	0.9997	0.9998	0.9998	0.9998	0.9995	0.9995	0.9995	0.9995
SNP_A-1782751	0.9998	0.9999	0.9997	0.9998	0.9998	0.9998	0.9995	0.9999	0.9995	0.9999
SNP_A-1782752	0.9998	0.9999	0.9988	0.9998	0.9998	0.999	0.9999	0.9995	0.9999	0.9995
SNP_A-1782753	0.9998	0.9995	0.9988	0.9998	0.9993	0.999	0.9999	0.9999	0.9999	0.9999
SNP_A-1782755	0.9976	0.9999	0.9997	0.9991	0.9998	0.9998	0.9999	0.9999	0.9999	0.9999
SNP_A-1782756	0.9998	0.9999	0.9997	0.9998	0.9998	0.9998	0.9999	0.9995	0.9999	0.9995
SNP_A-1782757	0.9998	0.9999	0.9997	0.9998	0.9998	0.9998	0.9999	0.9999	0.9999	0.9999
SNP_A-1782758	0.9989	0.9999	0.9208	0.9991	0.9998	0.9998	0.9999	0.9999	0.9999	0.9999
SNP_A-1782759	0.9998	0.9976	0.9997	0.9998	0.9927	0.9998	0.9999	0.9999	0.9999	0.9999
SNP_A-1782760	0.9989	0.9995	0.9997	0.9991	0.9993	0.9998	0.9995	0.9999	0.9992	0.9999
SNP_A-1782761	0.9998	0.9999	0.9997	0.9998	0.9998	0.9998	0.9999	0.9999	0.9999	0.9999
SNP_A-1782762	0.9989	0.9995	0.9997	0.9991	0.9993	0.9998	0.9999	0.9995	0.9999	0.9995
SNP_A-1782764	0.9996	0.9995	0.9993	0.9996	0.9993	0.9994	0.9999	0.9999	0.9999	0.9999
SNP_A-1782766	0.9989	0.9999	0.9997	0.9991	0.9998	0.9998	0.9995	0.9995	0.9995	0.9995
SNP_A-1782767	0.9989	0.9996	0.8819	0.9997	0.8398	0.9998	0.9999	0.9999	0.9999	0.9999
SNP_A-1782768	0.9998	0.9995	0.9997	0.9998	0.9993	0.9998	0.9999	0.9999	0.9999	0.9999
SNP_A-1782769	0.9998	0.9999	0.9988	0.9998	0.9998	0.999	0.9995	0.9999	0.9995	0.9999
SNP_A-1782770	0.9998	0.9995	0.9997	0.9998	0.9989	0.9998	0.9995	0.9999	0.9995	0.9999
SNP_A-1782771	0.9998	0.9999	0.9997	0.9998	0.9998	0.9997	0.9999	0.9999	0.9999	0.9999
SNP_A-1782773	0.9998	0.9999	0.9997	0.9998	0.9998	0.9998	0.9999	0.9999	0.9999	0.9999
SNP_A-1782774	0.9989	0.9995	0.9988	0.9991	0.9993	0.999	0.9999	0.9999	0.9999	0.9999
SNP_A-1782775	0.9998	0.9999	0.9997	0.9998	0.9998	0.9998	0.9999	0.9999	0.9999	0.9999
SNP_A-1782778	0.9989	0.9995	0.9997	0.9991	0.9993	0.9998	0.9999	0.9995	0.9999	0.9995
SNP_A-1782779	0.9998	0.9995	0.9988	0.9998	0.9993	0.999	0.9999	0.9995	0.9999	0.9995
SNP_A-1782780	0.9998	0.9999	0.9997	0.9998	0.9998	0.9998	0.9995	0.9999	0.9995	0.9999
SNP_A-1782781	0.9989	0.9995	0.9997	0.9991	0.9993	0.9998	0.9999	0.9999	0.9999	0.9999
SNP_A-1782782	0.9998	0.9999	0.9997	0.9998	0.9998	0.9998	0.9995	0.9999	0.9995	0.9999
SNP_A-1782783	0.9998	0.9999	0.9988	0.9998	0.9998	0.999	0.9995	0.9999	0.9995	0.9999
SNP_A-1782784	0.9998	0.9999	0.9997	0.9998	0.9998	0.9998	0.9999	0.9999	0.9999	0.9999
SNP_A-1782785	0.9989	0.9999	0.9997	0.9991	0.9998	0.9998	0.9999	0.9995	0.9999	0.9995
SNP_A-1782788	0.9989	0.9995	0.9988	0.9998	0.9993	0.9998	0.9999	0.9995	0.9999	0.9995
SNP_A-1782789	0.9998	0.9995	0.9997	0.9998	0.9993	0.9998	0.9999	0.9999	0.9999	0.9999
SNP_A-1782790	0.9998	0.9999	0.9997	0.9998	0.9998	0.9998	0.9999	0.9999	0.9999	0.9999
SNP_A-1782791	0.9989	0.9999	0.9997	0.9998	0.9998	0.9998	0.9999	0.9999	0.9999	0.9999
SNP_A-1782792	0.9998	0.9995	0.9997	0.9998	0.9993	0.9998	0.9995	0.9995	0.9995	0.9995
SNP_A-1782795	0.7774	0.9998	0.9301	0.9974	0.95	0.9555	0.9251	0.9999	0.9998	0.9979
SNP_A-1782796	0.9989	0.9995	0.9988	0.9991	0.9993	0.999	0.9999	0.9999	0.9999	0.9999
SNP_A-1782797	0.9998	0.9995	0.9997	0.9998	0.9993	0.9998	0.9999	0.9999	0.9999	0.9999
SNP_A-1782798	0.9998	0.9999	0.9997	0.9998	0.9998	0.9998	0.9999	0.9999	0.9999	0.9999
SNP_A-1782799	0.9998	0.9999	0.9996	0.9998	0.9998	0.9998	0.9999	0.9999	0.9999	0.9999
SNP_A-1782801	0.9989	0.9995	0.9997	0.9991	0.9993	0.9998	0.9999	0.9999	0.9999	0.9999
SNP_A-1782802	0.9998	0.9999	0.9997	0.9998	0.9998	0.9998	0.9999	0.9999	0.9999	0.9999
SNP_A-1782803	0.9998	0.9999	0.9997	0.9998	0.9998	0.9998	0.9995	0.9999	0.9995	0.9999
SNP_A-1782804	0.9989	0.9995	0.9997	0.9991	0.9993	0.9998	0.9995	0.9999	0.9995	0.9999
SNP_A-1782806	0.9989	0.9995	0.9988	0.9991	0.9993	0.999	0.9999	0.9995	0.9999	0.9995
SNP_A-1782807	0.9998	0.9999	0.9997	0.9998	0.9998	0.9998	0.9999	0.9999	0.9999	0.9999
SNP_A-1782808	0.9998	0.8959	0.6236	0.9998	0.9998	0.9998	0.9999	0.9999	0.9999	0.9999
SNP_A-1782809	0.9998	0.9999	0.9997	0.9998	0.9998	0.9998	0.9999	0.9999	0.9999	0.9999
SNP_A-1782810	0.9998	0.9995	0.9997	0.9998	0.9993	0.9998	0.9995	0.9995	0.9995	0.9995
SNP_A-1782811	0.9998	0.9995	0.9988	0.9998	0.9993	0.999	0.9999	0.9999	0.9999	0.9999
SNP_A-1782813	0.9998	0.9999	0.9988	0.9998	0.9998	0.999	0.9995	0.9999	0.9995	0.9999
SNP_A-1782814	0.9989	0.9999	0.9997	0.9991	0.9998	0.9998	0.9999	0.9999	0.9999	0.9999
SNP_A-1782815	0.9998	0.9999	0.9997	0.9998	0.9998	0.9998	0.9995	0.9999	0.9995	0.9999
SNP_A-1782817	0.9998	0.9999	0.9988	0.9998	0.9998	0.999	0.9999	0.9995	0.9999	0.9995
SNP_A-1782819	0.9998	0.9995	0.9997	0.9998	0.9993	0.9998	0.9995	0.9995	0.9995	0.9995
SNP_A-1782820	0.9998	0.9999	0.9988	0.9998	0.9998	0.999	0.9999	0.9995	0.9999	0.9995
SNP_A-1782822	0.9998	0.9999	0.9997	0.9998	0.9998	0.9998	0.9995	0.9999	0.9995	0.9999
SNP_A-1782823	0.9998	0.9999	0.9997	0.9998	0.9998	0.9998	0.9995	0.9995	0.9995	0.9995
SNP_A-1782824	0.9448	0.9999	0.9997	0.9991	0.9998	0.9998	0.9999	0.9995	0.9999	0.9995
SNP_A-1782825	0.9998	0.9995	0.9997	0.9998	0.9993	0.9998	0.9999	0.9995	0.9999	0.9995
SNP_A-1782826	0.9983	0.9999	0.9997	0.9998	0.9998	0.9998	0.9999	0.9999	0.9999	0.9999
SNP_A-1782827	0.9998	0.9999	0.9988	0.9998	0.9998	0.999	0.9999	0.9995	0.9999	0.9995
SNP_A-1782828	0.9998	0.9999	0.9997	0.3333	0.9998	0.9998	0.9999	0.9999	0.9999	0.9999
SNP_A-1782829	0.9989	0.9999	0.9988	0.9991	0.9998	0.999	0.9995	0.9999	0.9995	0.9999
SNP_A-1782830	0.9998	0.9999	0.9997	0.9998	0.9998	0.9998	0.9995	0.9999	0.9995	0.9999
SNP_A-1782831	0.9998	0.9999	0.9997	0.9998	0.9998	0.9998	0.9999	0.9999	0.9999	0.9999
SNP_A-1782832	0.9998	0.9999	0.9997	0.9998	0.9998	0.9998	0.9999	0.9999	0.9999	0.9999
SNP_A-1782835	0.9989	0.9995	0.9988	0.9991	0.9993	0.999	0.9999	0.9999	0.9999	0.9999
SNP_A-1782837	0.9544	0.9999	0.9997	0.9991	0.9998	0.9998	0.9994	0.9999	0.9995	0.9998
SNP_A-1782838	0.9998	0.9995	0.9997	0.9998	0.9993	0.9998	0.9999	0.9995	0.9999	0.9995
SNP_A-1782839	0.9998	0.9999	0.9997	0.9998	0.9998	0.9998	0.9999	0.9999	0.9999	0.9999
SNP_A-1782840	0.9998	0.9999	0.9997	0.9998	0.9998	0.9998	0.9999	0.9999	0.9999	0.9999
SNP_A-1782841	0.9998	0.9999	0.9997	0.9998	0.9998	0.9998	0.9995	0.9995	0.9995	0.9995
SNP_A-1782842	0.9998	0.9999	0.9997	0.9998	0.9998	0.9998	0.9999	0.9999	0.9999	0.9999
SNP_A-1782843	0.9894	0.998	0.9997	0.9989	0.9993	0.9998	0.9995	0.9995	0.9995	0.9995
SNP_A-1782844	0.9989	0.9999	0.9988	0.9991	0.9998	0.999	0.9999	0.9995	0.9999	0.9995
SNP_A-1782845	0.9989	0.9999	0.9988	0.9991	0.9998	0.999	0.9995	0.9999	0.9995	0.9999
SNP_A-1782846	0.9989	0.9995	0.9983	0.9991	0.9993	0.9998	0.9995	0.9999	0.9995	0.9999
SNP_A-1782847	0.9996	0.9999	0.9997	0.9998	0.9964	0.9987	0.9995	0.9999	0.9995	0.9999
SNP_A-1782849	0.9998	0.9999	0.9997	0.9998	0.9998	0.9998	0.9999	0.9995	0.9999	0.9995
SNP_A-1782850	0.9998	0.9995	0.9988	0.9991	0.9993	0.7489	0.9995	0.9995	0.9995	0.9995
SNP_A-1782851	0.9998	0.9995	0.9997	0.9998	0.9993	0.9998	0.9999	0.9999	0.9999	0.9999
SNP_A-1782852	0.9989	0.9999	0.9997	0.9991	0.9998	0.9998	0.9999	0.9999	0.9999	0.9999
SNP_A-1782853	0.9998	0.9999	0.9997	0.9998	0.9998	0.9998	0.9999	0.9999	0.9999	0.9999
SNP_A-1782855	0.9998	0.9995	0.9997	0.9998	0.9993	0.9998	0.9999	0.9999	0.9999	0.9999
SNP_A-1782859	0.9998	0.9999	0.9997	0.9998	0.9998	0.9998	0.9999	0.9999	0.9999	0.9999
SNP_A-1782861	0.9824	0.9995	0.9997	0.9991	0.9993	0.9998	0.9999	0.9995	0.9999	0.9995
SNP_A-1782862	0.9998	0.9999	0.9997	0.9998	0.9998	0.9998	0.9999	0.9999	0.9999	0.9999
SNP_A-1782863	0.9998	0.9999	0.9997	0.9998	0.9998	0.9998	0.9995	0.9999	0.9995	0.9999
SNP_A-1782864	0.9998	0.9999	0.9997	0.9998	0.9998	0.9998	0.9995	0.9999	0.9995	0.9999
SNP_A-1782865	0.9998	0.9999	0.9997	0.9998	0.9998	0.9998	0.9995	0.9999	0.9995	0.9999
SNP_A-1782867	0.9997	0.9995	0.9997	0.9998	0.9957	0.9998	0.9995	0.9995	0.9995	0.9995
SNP_A-1782869	0.9989	0.9999	0.9988	0.9991	0.9998	0.999	0.9995	0.9999	0.9995	0.9999
SNP_A-1782870	0.9989	0.9999	0.9988	0.9991	0.9998	0.999	0.9999	0.9999	0.9999	0.9999
SNP_A-1782871	0.9989	0.9995	0.9997	0.9991	0.9993	0.9998	0.9999	0.9999	0.9999	0.9999
SNP_A-1782873	0.9989	0.9999	0.9997	0.9991	0.9993	0.9998	0.9995	0.9999	0.9995	0.9999
SNP_A-1782874	0.9989	0.9999	0.9997	0.9991	0.9998	0.9998	0.9995	0.9999	0.9995	0.9999
SNP_A-1782876	0.9998	0.9995	0.9988	0.9998	0.9993	0.999	0.9995	0.9999	0.9995	0.9999
SNP_A-1782877	0.9998	0.9995	0.9997	0.9998	0.9993	0.9998	0.9999	0.9999	0.9999	0.9999
SNP_A-1782878	0.9998	0.9999	0.9997	0.9998	0.9998	0.9998	0.9999	0.9999	0.9999	0.9999
SNP_A-1782879	0.9998	0.9999	0.9988	0.9998	0.9998	0.999	0.9999	0.9999	0.9999	0.9999
SNP_A-1782881	0.9998	0.9999	0.9997	0.9998	0.9998	0.9998	0.9999	0.9999	0.9999	0.9999
SNP_A-1782882	0.9998	0.9999	0.9997	0.9998	0.9998	0.9998	0.9999	0.9999	0.9999	0.9999
SNP_A-1782883	0.9998	0.9995	0.9997	0.9924	0.9559	0.9998	0.9999	0.9999	0.9999	0.9999
SNP_A-1782884	0.9989	0.9995	0.9988	0.9991	0.9993	0.999	0.9999	0.9999	0.9999	0.9999
SNP_A-1782885	0.9998	0.9995	0.9997	0.9998	0.9993	0.9998	0.9999	0.9995	0.9999	0.9995
SNP_A-1782887	0.9989	0.9999	0.9988	0.9991	0.9998	0.999	0.9999	0.9999	0.9999	0.9999
SNP_A-1782888	0.9989	0.9999	0.9997	0.9991	0.9998	0.9998	0.9995	0.9999	0.9995	0.9999
SNP_A-1782890	0.9998	0.9999	0.9997	0.9998	0.9998	0.9998	0.9999	0.9999	0.9999	0.9999
SNP_A-1782891	0.9989	0.9999	0.9988	0.9991	0.9998	0.999	0.9999	0.9999	0.9999	0.9999
SNP_A-1782892	0.9998	0.9999	0.9997	0.9998	0.9998	0.9998	0.9999	0.9995	0.9999	0.9995
SNP_A-1782893	0.9998	0.9999	0.9997	0.9998	0.9998	0.9998	0.9999	0.9999	0.9999	0.9999
SNP_A-1782895	0.9989	0.9995	0.9988	0.9996	0.9998	0.9997	0.9995	0.9995	0.9995	0.9995
SNP_A-1782896	0.9998	0.9995	0.9997	0.9998	0.9993	0.9998	0.9999	0.9999	0.9999	0.9999
SNP_A-1782897	0.9989	0.9999	0.9997	0.9991	0.9998	0.9998	0.9999	0.9999	0.9999	0.9999
SNP_A-1782898	0.9998	0.9999	0.9988	0.9998	0.9998	0.999	0.9995	0.9999	0.9995	0.9999
SNP_A-1782899	0.9989	0.9999	0.9997	0.9991	0.9998	0.9998	0.9999	0.9999	0.9999	0.9999
SNP_A-1782900	0.9989	0.9995	0.9968	0.9998	0.9998	0.9998	0.9999	0.9995	0.9999	0.9995
SNP_A-1782901	0.9998	0.9999	0.9988	0.9998	0.9998	0.999	0.9995	0.9995	0.9995	0.9995
SNP_A-1782902	0.9998	0.9999	0.9988	0.9998	0.9998	0.999	0.9995	0.9995	0.9995	0.9995
SNP_A-1782903	0.9989	0.9999	0.9997	0.9991	0.9998	0.9998	0.9999	0.9999	0.9999	0.9999
SNP_A-1782904	0.9998	0.9999	0.9997	0.9998	0.9998	0.9998	0.9999	0.9999	0.9999	0.9999
SNP_A-1782905	0.9998	0.9999	0.9997	0.9998	0.9998	0.9998	0.9999	0.9999	0.9999	0.9999
SNP_A-1782909	0.9998	0.9999	0.9988	0.9998	0.9998	0.999	0.9999	0.9999	0.9999	0.9999
SNP_A-1782910	0.9998	0.9999	0.9988	0.9998	0.9998	0.999	0.9999	0.9999	0.9999	0.9999
SNP_A-1782911	0.9998	0.9999	0.9962	0.9998	0.9998	0.9998	0.9995	0.9999	0.9995	0.9999
SNP_A-1782913	0.9998	0.9999	0.9997	0.9998	0.9998	0.9998	0.9995	0.9999	0.9995	0.9999
SNP_A-1782915	0.9989	0.9999	0.9997	0.9991	0.9998	0.9998	0.9995	0.9999	0.9995	0.9999
SNP_A-1782916	0.9989	0.9999	0.9997	0.9991	0.9998	0.9998	0.9995	0.9995	0.9995	0.9995
SNP_A-1782917	0.9998	0.9999	0.9988	0.9998	0.9998	0.999	0.9999	0.9999	0.9999	0.9999
SNP_A-1782918	0.9998	0.9999	0.9997	0.9998	0.9998	0.9998	0.9999	0.9999	0.9999	0.9999
SNP_A-1782919	0.9998	0.9999	0.9997	0.9998	0.9998	0.9998	0.9999	0.9999	0.9999	0.9999
SNP_A-1782920	0.9989	0.9995	0.9997	0.9991	0.9993	0.9998	0.9999	0.9999	0.9999	0.9999
SNP_A-1782921	0.9998	0.9995	0.9997	0.9998	0.9993	0.9998	0.9995	0.9999	0.9995	0.9999
SNP_A-1782923	0.9989	0.9999	0.9997	0.9991	0.9998	0.9998	0.9995	0.9999	0.9995	0.9999
SNP_A-1782924	0.9989	0.9999	0.9997	0.9991	0.9998	0.9998	0.9999	0.9999	0.9999	0.9999
SNP_A-1782925	0.9998	0.9995	0.9988	0.9998	0.9993	0.999	0.9999	0.9999	0.9999	0.9999
SNP_A-1782927	0.9244	0.9947	0.8474	0.9732	0.9786	0.9965	0.9995	0.9999	0.9995	0.9999
SNP_A-1782930	0.9998	0.9999	0.9997	0.9998	0.9998	0.9998	0.9999	0.9999	0.9999	0.9999
SNP_A-1782931	0.9998	0.9999	0.5911	0.9998	0.9998	0.999	0.9999	0.9995	0.9999	0.9995
SNP_A-1782934	0.9845	0.9981	0.9981	0.9991	0.995	0.9486	0.9995	0.9999	0.9995	0.9999
SNP_A-1782936	0.9989	0.9995	0.9988	0.9998	0.9998	0.9998	0.9995	0.9995	0.9995	0.9995
SNP_A-1782939	0.9989	0.9999	0.9997	0.9991	0.9998	0.9998	0.9995	0.9995	0.9995	0.9995
SNP_A-1782940	0.9884	0.9646	0.9988	0.9998	0.9998	0.9998	0.9999	0.9999	0.9999	0.9999
SNP_A-1782941	0.9998	0.9999	0.9997	0.9998	0.9998	0.9998	0.9999	0.9995	0.9999	0.9995
SNP_A-1782944	0.9998	0.9999	0.9997	0.9998	0.9998	0.9998	0.9995	0.9995	0.9995	0.9995
SNP_A-1782945	0.9998	0.9999	0.7186	0.9998	0.9998	0.991	0.9995	0.9999	0.9995	0.9999
SNP_A-1782946	0.9998	0.9999	0.9997	0.9998	0.9998	0.9998	0.9999	0.9999	0.9999	0.9999
SNP_A-1782948	0.9989	0.9997	0.9988	0.9998	0.9998	0.9998	0.9999	0.9995	0.9999	0.9995
SNP_A-1782949	0.9998	0.9995	0.9997	0.9998	0.9993	0.9998	0.9995	0.9999	0.9995	0.9999
SNP_A-1782951	0.9998	0.9999	0.9997	0.9998	0.9998	0.9998	0.9999	0.9999	0.9999	0.9999
SNP_A-1782953	0.9989	0.9999	0.9988	0.9991	0.9998	0.999	0.9995	0.9999	0.9995	0.9999
SNP_A-1782954	0.9998	0.9999	0.9997	0.9998	0.9998	0.9998	0.9999	0.9999	0.9999	0.9999
SNP_A-1782955	0.5919	0.9999	0.9961	0.9991	0.9998	0.999	0.9999	0.9995	0.9999	0.9995
SNP_A-1782957	0.9998	0.9999	0.9997	0.9998	0.9998	0.9998	0.9999	0.9995	0.9999	0.9995
SNP_A-1782961	0.9998	0.9999	0.9463	0.9998	0.9998	0.9998	0.9999	0.9999	0.9999	0.9997
SNP_A-1782963	0.9998	0.9999	0.9997	0.9998	0.9998	0.9998	0.9999	0.9999	0.9999	0.9999
SNP_A-1782966	0.9998	0.9998	0.9982	0.9998	0.9982	0.9998	0.9999	0.9999	0.9999	0.9999
SNP_A-1782967	0.9989	0.9999	0.9988	0.9991	0.9998	0.999	0.9999	0.9999	0.9999	0.9999
SNP_A-1782968	0.9989	0.9995	0.9988	0.9998	0.9998	0.9986	0.9995	0.9999	0.9995	0.9999
SNP_A-1782969	0.9998	0.9995	0.9988	0.9998	0.9993	0.999	0.9995	0.9999	0.9995	0.9999
SNP_A-1782970	0.9998	0.9999	0.9988	0.9998	0.9998	0.999	0.9999	0.9999	0.9999	0.9999
SNP_A-1782971	0.9989	0.9999	0.9988	0.9991	0.9998	0.999	0.9999	0.9999	0.9999	0.9999
SNP_A-1782974	0.9998	0.9999	0.9997	0.9998	0.9998	0.9998	0.9999	0.9999	0.9999	0.9999
SNP_A-1782975	0.9989	0.9999	0.9988	0.9991	0.9998	0.999	0.9999	0.9999	0.9999	0.9999
SNP_A-1782976	0.9998	0.9999	0.9997	0.9998	0.9998	0.9998	0.9999	0.9999	0.9999	0.9999
SNP_A-1782978	0.9982	0.9999	0.9932	0.9998	0.9998	0.9953	0.9995	0.9999	0.9995	0.9999
SNP_A-1782980	0.9998	0.9999	0.9988	0.9998	0.9998	0.999	0.9999	0.9995	0.9999	0.9995
SNP_A-1782983	0.7203	0.9985	0.9988	0.9998	0.9998	0.9998	0.9995	0.9999	0.9995	0.9999
SNP_A-1782986	0.9998	0.9999	0.9988	0.9998	0.9998	0.999	0.9999	0.9999	0.9999	0.9999
SNP_A-1782987	0.9998	0.9999	0.9997	0.9998	0.9998	0.9998	0.9999	0.9999	0.9999	0.9999
SNP_A-1782988	0.9998	0.9999	0.9997	0.9998	0.9998	0.9998	0.9999	0.9999	0.9999	0.9999
SNP_A-1782990	0.9989	0.9999	0.9997	0.9991	0.9998	0.9998	0.9999	0.9995	0.9999	0.9995
SNP_A-1782991	0.9998	0.9999	0.9988	0.9998	0.9998	0.999	0.9999	0.9999	0.9999	0.9999
SNP_A-1782992	0.9998	0.9999	0.9997	0.9998	0.9998	0.9998	0.9999	0.9999	0.9999	0.9999
SNP_A-1782993	0.997	0.9999	0.7436	0.9998	0.9998	0.9998	0.9999	0.9999	0.9999	0.9999
SNP_A-1782994	0.9989	0.9995	0.9997	0.9991	0.9993	0.9998	0.9999	0.9995	0.9999	0.9995
SNP_A-1782995	0.9989	0.9999	0.9997	0.9991	0.9998	0.9998	0.9999	0.9999	0.9999	0.9999
SNP_A-1782997	0.9998	0.9999	0.9997	0.9998	0.9998	0.9998	0.9999	0.9999	0.9999	0.9999
SNP_A-1782999	0.9998	0.9999	0.9997	0.9998	0.9998	0.9998	0.9999	0.9999	0.9999	0.9999
SNP_A-1783000	0.9998	0.9995	0.9997	0.9991	0.9993	0.9977	0.9995	0.9995	0.9995	0.9995
SNP_A-1783001	0.9998	0.9999	0.9957	0.9998	0.9998	0.999	0.9999	0.9995	0.9999	0.9995
SNP_A-1783002	0.9989	0.9995	0.9988	0.9991	0.9993	0.999	0.9995	0.9999	0.9995	0.9999
SNP_A-1783004	0.9998	0.9995	0.9997	0.9998	0.9993	0.9998	0.9999	0.9999	0.9999	0.9999
SNP_A-1783005	0.9998	0.9999	0.9997	0.9998	0.9998	0.9998	0.9999	0.9999	0.9999	0.9999
SNP_A-1783006	0.9991	0.9999	0.9997	0.9998	0.9998	0.9998	0.9999	0.9999	0.9999	0.9999
SNP_A-1783007	0.9998	0.9999	0.9997	0.9998	0.9998	0.9998	0.9999	0.9999	0.9999	0.9999
SNP_A-1783008	0.9989	0.9999	0.9988	0.9991	0.9998	0.999	0.9999	0.9995	0.9999	0.9995
SNP_A-1783010	0.9998	0.9992	0.9997	0.9998	0.9993	0.9998	0.9999	0.9999	0.9999	0.9999
SNP_A-1783012	0.9998	0.9995	0.9988	0.9998	0.9993	0.999	0.9999	0.9999	0.9999	0.9999
SNP_A-1783016	0.9997	0.9995	0.9988	0.9998	0.9993	0.999	0.9995	0.9995	0.9995	0.9995
SNP_A-1783017	0.9989	0.9999	0.9988	0.9991	0.9998	0.999	0.9995	0.9999	0.9995	0.9999
SNP_A-1783019	0.9989	0.9999	0.9988	0.9991	0.9998	0.999	0.9999	0.9999	0.9999	0.9999
SNP_A-1783020	0.9989	0.9999	0.9661	0.9991	0.9998	0.999	0.9995	0.9999	0.9995	0.9999
SNP_A-1783021	0.9998	0.9995	0.9988	0.9998	0.9993	0.999	0.9999	0.9999	0.9999	0.9999
SNP_A-1783024	0.9998	0.9999	0.9997	0.9998	0.9998	0.9998	0.9999	0.9999	0.9999	0.9999
SNP_A-1783027	0.9868	0.9999	0.9997	0.999	0.9996	0.9817	0.9999	0.9999	0.9999	0.9999
SNP_A-1783029	0.9989	0.9999	0.9997	0.9991	0.9998	0.9998	0.9999	0.9999	0.9999	0.9999
SNP_A-1783031	0.9998	0.9999	0.9997	0.9998	0.9998	0.9998	0.9999	0.9995	0.9999	0.9995
SNP_A-1783032	0.9998	0.9995	0.9988	0.9998	0.9993	0.999	0.9999	0.9999	0.9999	0.9999
SNP_A-1783033	0.9989	0.9999	0.9988	0.9991	0.9998	0.999	0.9999	0.9999	0.9999	0.9999
SNP_A-1783036	0.9998	0.9995	0.9997	0.9998	0.9993	0.9998	0.9995	0.9999	0.9995	0.9999
SNP_A-1783038	0.9998	0.9999	0.9997	0.9998	0.9998	0.9998	0.9999	0.9999	0.9999	0.9999
SNP_A-1783040	0.9998	0.9999	0.9997	0.9998	0.9998	0.9998	0.9995	0.9999	0.9995	0.9999
SNP_A-1783041	0.9988	0.9999	0.9997	0.9998	0.9998	0.9998	0.9995	0.9995	0.9995	0.9995
SNP_A-1783042	0.9998	0.9999	0.9988	0.9998	0.9998	0.999	0.9999	0.9999	0.9999	0.9999
SNP_A-1783043	0.9987	0.9999	0.9959	0.9991	0.9998	0.9836	0.9999	0.9995	0.9999	0.9995
SNP_A-1783044	0.9998	0.9995	0.9988	0.9998	0.9993	0.999	0.9995	0.9999	0.9995	0.9999
SNP_A-1783045	0.9989	0.9999	0.9997	0.9991	0.9998	0.9998	0.9999	0.9995	0.9999	0.9995
SNP_A-1783047	0.9989	0.9995	0.9988	0.9991	0.9993	0.999	0.9999	0.9999	0.9999	0.9999
SNP_A-1783048	0.9998	0.9995	0.9988	0.9998	0.9993	0.999	0.9999	0.9999	0.9999	0.9999
SNP_A-1783049	0.7689	0.9999	0.9997	0.9998	0.9998	0.9998	0.9995	0.9995	0.9995	0.9995
SNP_A-1783050	0.9989	0.9999	0.9988	0.9991	0.9998	0.999	0.9995	0.9995	0.9995	0.9995
SNP_A-1783052	0.9989	0.9995	0.9997	0.9991	0.9993	0.9998	0.9999	0.9995	0.9999	0.9995
SNP_A-1783053	0.9989	0.9995	0.9997	0.9991	0.9993	0.9998	0.9999	0.9999	0.9999	0.9999
SNP_A-1783054	0.9998	0.9995	0.9997	0.9998	0.9993	0.9998	0.9995	0.9999	0.9995	0.9999
[truncated: 904,601 more rows]
