# Supplementary material for: Assessing the utility of whole-genome amplified serum DNA for array-based high throughput genotyping
Source: BMC Genet. 2009 Dec 18;10:85. doi: 10.1186/1471-2156-10-85 (PMC2803178; doi:10.1186/1471-2156-10-85)
Supplement: Additional file 8 — CRLMM serum WGA DNA genotype confidence. [file 1471-2156-10-85-S8.BZ2]

Archive with 1 entries (1 files):
- 10.txt
